# Supplementary material for: Hif-1 responsive IFFLs to explain specific transcriptional responses to cycling hypoxia in cancers
Source: NPJ Syst Biol Appl. 2025 Nov 24;11:136. doi: 10.1038/s41540-025-00612-z (PMC12660717; doi:10.1038/s41540-025-00612-z)
Supplement: Supplementary file 2 — Supplementary Data 1 [file 41540_2025_612_MOESM2_ESM.xlsx]

## Sheet: RNA-seq
Type	X	Y	Z	Signs	Description
Incoherent Type 1	HIF1A	TP53	A1BG	+-+	X -> Y, Y -| Z, X -> Z
Incoherent Type 3	HIF1A	TP53	AADAT	++-	X -> Y, Y -> Z, X -| Z
Incoherent Type 3	HIF1A	TP53	AAK1	++-	X -> Y, Y -> Z, X -| Z
Incoherent Type 3	HIF1A	TP53	AAMP	++-	X -> Y, Y -> Z, X -| Z
Incoherent Type 3	HIF1A	TP53	AARS1	++-	X -> Y, Y -> Z, X -| Z
Incoherent Type 3	HIF1A	TP53	AASDHPPT	++-	X -> Y, Y -> Z, X -| Z
Incoherent Type 1	HIF1A	TP53	AATK	+-+	X -> Y, Y -| Z, X -> Z
Coherent Type 3	HIF1A	TP53	ABCA1	+--	X -> Y, Y -| Z, X -| Z
Incoherent Type 3	HIF1A	TP53	ABCA2	++-	X -> Y, Y -> Z, X -| Z
Coherent Type 1	HIF1A	TP53	ABCA7	+++	X -> Y, Y -> Z, X -> Z
Incoherent Type 3	HIF1A	TP53	ABCB10	++-	X -> Y, Y -> Z, X -| Z
Incoherent Type 3	HIF1A	TP53	ABCB7	++-	X -> Y, Y -> Z, X -| Z
Incoherent Type 3	HIF1A	TP53	ABCB8	++-	X -> Y, Y -> Z, X -| Z
Incoherent Type 1	HIF1A	TP53	ABCC3	+-+	X -> Y, Y -| Z, X -> Z
Incoherent Type 3	HIF1A	TP53	ABCD3	++-	X -> Y, Y -> Z, X -| Z
Incoherent Type 3	HIF1A	TP53	ABCD4	++-	X -> Y, Y -> Z, X -| Z
Incoherent Type 3	HIF1A	TP53	ABCF1	++-	X -> Y, Y -> Z, X -| Z
Incoherent Type 3	HIF1A	TP53	ABHD10	++-	X -> Y, Y -> Z, X -| Z
Incoherent Type 3	HIF1A	TP53	ABHD12	++-	X -> Y, Y -> Z, X -| Z
Coherent Type 1	HIF1A	TP53	ABHD17A	+++	X -> Y, Y -> Z, X -> Z
Incoherent Type 3	HIF1A	TP53	ABHD2	++-	X -> Y, Y -> Z, X -| Z
Incoherent Type 3	HIF1A	TP53	ABHD3	++-	X -> Y, Y -> Z, X -| Z
Incoherent Type 3	HIF1A	TP53	ABHD4	++-	X -> Y, Y -> Z, X -| Z
Coherent Type 1	HIF1A	TP53	ABHD5	+++	X -> Y, Y -> Z, X -> Z
Coherent Type 1	HIF1A	TP53	ABI1	+++	X -> Y, Y -> Z, X -> Z
Incoherent Type 3	HIF1A	TP53	ABLIM1	++-	X -> Y, Y -> Z, X -| Z
Incoherent Type 3	HIF1A	TP53	ABT1	++-	X -> Y, Y -> Z, X -| Z
Coherent Type 1	HIF1A	TP53	ABTB1	+++	X -> Y, Y -> Z, X -> Z
Coherent Type 1	HIF1A	TP53	ABTB2	+++	X -> Y, Y -> Z, X -> Z
Coherent Type 1	HIF1A	TP53	ACAA1	+++	X -> Y, Y -> Z, X -> Z
Incoherent Type 3	HIF1A	TP53	ACACA	++-	X -> Y, Y -> Z, X -| Z
Incoherent Type 3	HIF1A	TP53	ACAD8	++-	X -> Y, Y -> Z, X -| Z
Incoherent Type 3	HIF1A	TP53	ACADM	++-	X -> Y, Y -> Z, X -| Z
Coherent Type 1	HIF1A	TP53	ACADVL	+++	X -> Y, Y -> Z, X -> Z
Coherent Type 1	HIF1A	TP53	ACAP3	+++	X -> Y, Y -> Z, X -> Z
Incoherent Type 3	HIF1A	TP53	ACAT2	++-	X -> Y, Y -> Z, X -| Z
Incoherent Type 3	HIF1A	TP53	ACBD7	++-	X -> Y, Y -> Z, X -| Z
Coherent Type 1	HIF1A	TP53	ACER3	+++	X -> Y, Y -> Z, X -> Z
Incoherent Type 3	HIF1A	TP53	ACLY	++-	X -> Y, Y -> Z, X -| Z
Incoherent Type 3	HIF1A	TP53	ACO1	++-	X -> Y, Y -> Z, X -| Z
Incoherent Type 3	HIF1A	TP53	ACO2	++-	X -> Y, Y -> Z, X -| Z
Incoherent Type 3	HIF1A	TP53	ACOT2	++-	X -> Y, Y -> Z, X -| Z
Incoherent Type 3	HIF1A	TP53	ACOT8	++-	X -> Y, Y -> Z, X -| Z
Incoherent Type 3	HIF1A	TP53	ACOX1	++-	X -> Y, Y -> Z, X -| Z
Incoherent Type 3	HIF1A	TP53	ACP2	++-	X -> Y, Y -> Z, X -| Z
Incoherent Type 3	HIF1A	TP53	ACP6	++-	X -> Y, Y -> Z, X -| Z
Coherent Type 1	HIF1A	TP53	ACSF3	+++	X -> Y, Y -> Z, X -> Z
Incoherent Type 3	HIF1A	TP53	ACSL1	++-	X -> Y, Y -> Z, X -| Z
Incoherent Type 3	HIF1A	TP53	ACSL4	++-	X -> Y, Y -> Z, X -| Z
Incoherent Type 3	HIF1A	TP53	ACSM3	++-	X -> Y, Y -> Z, X -| Z
Incoherent Type 3	HIF1A	TP53	ACSS2	++-	X -> Y, Y -> Z, X -| Z
Incoherent Type 3	HIF1A	TP53	ACSS3	++-	X -> Y, Y -> Z, X -| Z
Incoherent Type 3	HIF1A	TP53	ACTB	++-	X -> Y, Y -> Z, X -| Z
Coherent Type 1	HIF1A	TP53	ACTN1	+++	X -> Y, Y -> Z, X -> Z
Coherent Type 1	HIF1A	TP53	ACTR1B	+++	X -> Y, Y -> Z, X -> Z
Incoherent Type 3	HIF1A	TP53	ACTR2	++-	X -> Y, Y -> Z, X -| Z
Incoherent Type 3	HIF1A	TP53	ACTR3	++-	X -> Y, Y -> Z, X -| Z
Coherent Type 1	HIF1A	TP53	ACVR1C	+++	X -> Y, Y -> Z, X -> Z
Incoherent Type 3	HIF1A	TP53	ADAM10	++-	X -> Y, Y -> Z, X -| Z
Coherent Type 1	HIF1A	TP53	ADAM15	+++	X -> Y, Y -> Z, X -> Z
Incoherent Type 3	HIF1A	TP53	ADAM19	++-	X -> Y, Y -> Z, X -| Z
Incoherent Type 3	HIF1A	TP53	ADAM8	++-	X -> Y, Y -> Z, X -| Z
Incoherent Type 3	HIF1A	TP53	ADAM9	++-	X -> Y, Y -> Z, X -| Z
Incoherent Type 3	HIF1A	TP53	ADAMTS3	++-	X -> Y, Y -> Z, X -| Z
Coherent Type 1	HIF1A	TP53	ADAMTS6	+++	X -> Y, Y -> Z, X -> Z
Coherent Type 1	HIF1A	TP53	ADAMTS9	+++	X -> Y, Y -> Z, X -> Z
Coherent Type 1	HIF1A	TP53	ADAMTSL1	+++	X -> Y, Y -> Z, X -> Z
Coherent Type 1	HIF1A	TP53	ADCK5	+++	X -> Y, Y -> Z, X -> Z
Incoherent Type 3	HIF1A	TP53	ADCY7	++-	X -> Y, Y -> Z, X -| Z
Incoherent Type 3	HIF1A	TP53	ADD3	++-	X -> Y, Y -> Z, X -| Z
Coherent Type 1	HIF1A	TP53	ADGRE3	+++	X -> Y, Y -> Z, X -> Z
Incoherent Type 3	HIF1A	TP53	ADGRF1	++-	X -> Y, Y -> Z, X -| Z
Incoherent Type 3	HIF1A	TP53	ADGRF5	++-	X -> Y, Y -> Z, X -| Z
Incoherent Type 3	HIF1A	TP53	ADGRG6	++-	X -> Y, Y -> Z, X -| Z
Incoherent Type 3	HIF1A	TP53	ADGRL2	++-	X -> Y, Y -> Z, X -| Z
Incoherent Type 3	HIF1A	TP53	ADH5	++-	X -> Y, Y -> Z, X -| Z
Incoherent Type 3	HIF1A	TP53	ADISSP	++-	X -> Y, Y -> Z, X -| Z
Incoherent Type 3	HIF1A	TP53	ADK	++-	X -> Y, Y -> Z, X -| Z
Incoherent Type 1	HIF1A	TP53	ADM	+-+	X -> Y, Y -| Z, X -> Z
Coherent Type 3	HIF1A	TP53	ADM2	+--	X -> Y, Y -| Z, X -| Z
Incoherent Type 3	HIF1A	TP53	ADNP	++-	X -> Y, Y -> Z, X -| Z
Incoherent Type 3	HIF1A	TP53	ADPRS	++-	X -> Y, Y -> Z, X -| Z
Coherent Type 1	HIF1A	TP53	ADRM1	+++	X -> Y, Y -> Z, X -> Z
Coherent Type 1	HIF1A	TP53	ADTRP	+++	X -> Y, Y -> Z, X -> Z
Coherent Type 1	HIF1A	TP53	AEN	+++	X -> Y, Y -> Z, X -> Z
Incoherent Type 3	HIF1A	TP53	AFAP1L2	++-	X -> Y, Y -> Z, X -| Z
Coherent Type 1	HIF1A	TP53	AFF1	+++	X -> Y, Y -> Z, X -> Z
Incoherent Type 3	HIF1A	TP53	AGAP1	++-	X -> Y, Y -> Z, X -| Z
Coherent Type 1	HIF1A	TP53	AGAP2	+++	X -> Y, Y -> Z, X -> Z
Incoherent Type 3	HIF1A	TP53	AGAP3	++-	X -> Y, Y -> Z, X -| Z
Incoherent Type 1	HIF1A	TP53	AGAP5	+-+	X -> Y, Y -| Z, X -> Z
Coherent Type 1	HIF1A	TP53	AGAP6	+++	X -> Y, Y -> Z, X -> Z
Incoherent Type 1	HIF1A	TP53	AGAP9	+-+	X -> Y, Y -| Z, X -> Z
Incoherent Type 3	HIF1A	TP53	AGL	++-	X -> Y, Y -> Z, X -| Z
Incoherent Type 3	HIF1A	TP53	AGO2	++-	X -> Y, Y -> Z, X -| Z
Incoherent Type 3	HIF1A	TP53	AGO3	++-	X -> Y, Y -> Z, X -| Z
Coherent Type 1	HIF1A	TP53	AGPAT2	+++	X -> Y, Y -> Z, X -> Z
Incoherent Type 3	HIF1A	TP53	AGPAT5	++-	X -> Y, Y -> Z, X -| Z
Incoherent Type 3	HIF1A	TP53	AGPS	++-	X -> Y, Y -> Z, X -| Z
Coherent Type 3	HIF1A	TP53	AGR2	+--	X -> Y, Y -| Z, X -| Z
Incoherent Type 3	HIF1A	TP53	AGRN	++-	X -> Y, Y -> Z, X -| Z
Coherent Type 1	HIF1A	TP53	AGTPBP1	+++	X -> Y, Y -> Z, X -> Z
Incoherent Type 3	HIF1A	TP53	AGTRAP	++-	X -> Y, Y -> Z, X -| Z
Incoherent Type 3	HIF1A	TP53	AHCY	++-	X -> Y, Y -> Z, X -| Z
Incoherent Type 3	HIF1A	TP53	AHNAK	++-	X -> Y, Y -> Z, X -| Z
Incoherent Type 3	HIF1A	TP53	AHNAK2	++-	X -> Y, Y -> Z, X -| Z
Incoherent Type 1	HIF1A	TP53	AHR	+-+	X -> Y, Y -| Z, X -> Z
Coherent Type 1	HIF1A	TP53	AHSA1	+++	X -> Y, Y -> Z, X -> Z
Coherent Type 1	HIF1A	TP53	AIDA	+++	X -> Y, Y -> Z, X -> Z
Incoherent Type 3	HIF1A	TP53	AIF1L	++-	X -> Y, Y -> Z, X -| Z
Coherent Type 1	HIF1A	TP53	AIP	+++	X -> Y, Y -> Z, X -> Z
Incoherent Type 1	HIF1A	TP53	AJM1	+-+	X -> Y, Y -| Z, X -> Z
Incoherent Type 3	HIF1A	TP53	AK2	++-	X -> Y, Y -> Z, X -| Z
Incoherent Type 3	HIF1A	TP53	AK3	++-	X -> Y, Y -> Z, X -| Z
Incoherent Type 3	HIF1A	TP53	AKAP1	++-	X -> Y, Y -> Z, X -| Z
Incoherent Type 3	HIF1A	TP53	AKAP11	++-	X -> Y, Y -> Z, X -| Z
Incoherent Type 3	HIF1A	TP53	AKAP12	++-	X -> Y, Y -> Z, X -| Z
Incoherent Type 3	HIF1A	TP53	AKAP13	++-	X -> Y, Y -> Z, X -| Z
Incoherent Type 3	HIF1A	TP53	AKAP17A	++-	X -> Y, Y -> Z, X -| Z
Coherent Type 1	HIF1A	TP53	AKAP8	+++	X -> Y, Y -> Z, X -> Z
Coherent Type 1	HIF1A	TP53	AKAP8L	+++	X -> Y, Y -> Z, X -> Z
Incoherent Type 3	HIF1A	TP53	AKNA	++-	X -> Y, Y -> Z, X -| Z
Incoherent Type 3	HIF1A	TP53	AKR1A1	++-	X -> Y, Y -> Z, X -| Z
Incoherent Type 3	HIF1A	TP53	AKR1C1	++-	X -> Y, Y -> Z, X -| Z
Incoherent Type 3	HIF1A	TP53	AKR7A2	++-	X -> Y, Y -> Z, X -| Z
Incoherent Type 3	HIF1A	TP53	AKT3	++-	X -> Y, Y -> Z, X -| Z
Incoherent Type 3	HIF1A	TP53	ALAS1	++-	X -> Y, Y -> Z, X -| Z
Incoherent Type 3	HIF1A	TP53	ALDH16A1	++-	X -> Y, Y -> Z, X -| Z
Coherent Type 3	HIF1A	TP53	ALDH3A1	+--	X -> Y, Y -| Z, X -| Z
Incoherent Type 3	HIF1A	TP53	ALDH3B1	++-	X -> Y, Y -> Z, X -| Z
Incoherent Type 3	HIF1A	TP53	ALDH9A1	++-	X -> Y, Y -> Z, X -| Z
Incoherent Type 3	HIF1A	TP53	ALG1	++-	X -> Y, Y -> Z, X -| Z
Incoherent Type 3	HIF1A	TP53	ALG12	++-	X -> Y, Y -> Z, X -| Z
Coherent Type 3	HIF1A	TP53	ALG1L2	+--	X -> Y, Y -| Z, X -| Z
Incoherent Type 3	HIF1A	TP53	ALG2	++-	X -> Y, Y -> Z, X -| Z
Incoherent Type 3	HIF1A	TP53	ALG3	++-	X -> Y, Y -> Z, X -| Z
Incoherent Type 3	HIF1A	TP53	ALG5	++-	X -> Y, Y -> Z, X -| Z
Incoherent Type 3	HIF1A	TP53	ALG6	++-	X -> Y, Y -> Z, X -| Z
Incoherent Type 3	HIF1A	TP53	ALG8	++-	X -> Y, Y -> Z, X -| Z
Coherent Type 3	HIF1A	TP53	ALKBH4	+--	X -> Y, Y -| Z, X -| Z
Incoherent Type 3	HIF1A	TP53	ALKBH5	++-	X -> Y, Y -> Z, X -| Z
Incoherent Type 1	HIF1A	TP53	ALKBH7	+-+	X -> Y, Y -| Z, X -> Z
Incoherent Type 3	HIF1A	TP53	ALKBH8	++-	X -> Y, Y -> Z, X -| Z
Incoherent Type 3	HIF1A	TP53	ALMS1	++-	X -> Y, Y -> Z, X -| Z
Coherent Type 1	HIF1A	TP53	AMBRA1	+++	X -> Y, Y -> Z, X -> Z
Incoherent Type 3	HIF1A	TP53	AMD1	++-	X -> Y, Y -> Z, X -| Z
Coherent Type 3	HIF1A	TP53	AMDHD2	+--	X -> Y, Y -| Z, X -| Z
Incoherent Type 1	HIF1A	TP53	AMH	+-+	X -> Y, Y -| Z, X -> Z
Incoherent Type 3	HIF1A	TP53	AMIGO2	++-	X -> Y, Y -> Z, X -| Z
Incoherent Type 3	HIF1A	TP53	AMMECR1	++-	X -> Y, Y -> Z, X -| Z
Incoherent Type 3	HIF1A	TP53	AMOTL1	++-	X -> Y, Y -> Z, X -| Z
Coherent Type 1	HIF1A	TP53	AMOTL2	+++	X -> Y, Y -> Z, X -> Z
Coherent Type 1	HIF1A	TP53	AMPD2	+++	X -> Y, Y -> Z, X -> Z
Coherent Type 1	HIF1A	TP53	AMPH	+++	X -> Y, Y -> Z, X -> Z
Incoherent Type 1	HIF1A	TP53	AMY2B	+-+	X -> Y, Y -| Z, X -> Z
Incoherent Type 3	HIF1A	TP53	ANAPC1	++-	X -> Y, Y -> Z, X -| Z
Coherent Type 1	HIF1A	TP53	ANAPC2	+++	X -> Y, Y -> Z, X -> Z
Incoherent Type 3	HIF1A	TP53	ANAPC7	++-	X -> Y, Y -> Z, X -| Z
Incoherent Type 3	HIF1A	TP53	ANGEL2	++-	X -> Y, Y -> Z, X -| Z
Incoherent Type 3	HIF1A	TP53	ANGPT4	++-	X -> Y, Y -> Z, X -| Z
Incoherent Type 3	HIF1A	TP53	ANKEF1	++-	X -> Y, Y -> Z, X -| Z
Incoherent Type 3	HIF1A	TP53	ANKH	++-	X -> Y, Y -> Z, X -| Z
Incoherent Type 3	HIF1A	TP53	ANKIB1	++-	X -> Y, Y -> Z, X -| Z
Incoherent Type 3	HIF1A	TP53	ANKMY1	++-	X -> Y, Y -> Z, X -| Z
Incoherent Type 3	HIF1A	TP53	ANKRD1	++-	X -> Y, Y -> Z, X -| Z
Incoherent Type 3	HIF1A	TP53	ANKRD11	++-	X -> Y, Y -> Z, X -| Z
Coherent Type 1	HIF1A	TP53	ANKRD13D	+++	X -> Y, Y -> Z, X -> Z
Incoherent Type 3	HIF1A	TP53	ANKRD18A	++-	X -> Y, Y -> Z, X -| Z
Incoherent Type 3	HIF1A	TP53	ANKRD22	++-	X -> Y, Y -> Z, X -| Z
Incoherent Type 3	HIF1A	TP53	ANKRD26	++-	X -> Y, Y -> Z, X -| Z
Incoherent Type 3	HIF1A	TP53	ANKRD29	++-	X -> Y, Y -> Z, X -| Z
Coherent Type 1	HIF1A	TP53	ANKRD33B	+++	X -> Y, Y -> Z, X -> Z
Coherent Type 1	HIF1A	TP53	ANKRD36	+++	X -> Y, Y -> Z, X -> Z
Incoherent Type 3	HIF1A	TP53	ANKRD50	++-	X -> Y, Y -> Z, X -| Z
Incoherent Type 3	HIF1A	TP53	ANKRD52	++-	X -> Y, Y -> Z, X -| Z
Incoherent Type 3	HIF1A	TP53	ANKRD9	++-	X -> Y, Y -> Z, X -| Z
Incoherent Type 1	HIF1A	TP53	ANKS3	+-+	X -> Y, Y -| Z, X -> Z
Coherent Type 1	HIF1A	TP53	ANKZF1	+++	X -> Y, Y -> Z, X -> Z
Incoherent Type 3	HIF1A	TP53	ANLN	++-	X -> Y, Y -> Z, X -| Z
Coherent Type 1	HIF1A	TP53	ANO10	+++	X -> Y, Y -> Z, X -> Z
Coherent Type 1	HIF1A	TP53	ANO6	+++	X -> Y, Y -> Z, X -> Z
Incoherent Type 3	HIF1A	TP53	ANO8	++-	X -> Y, Y -> Z, X -| Z
Incoherent Type 3	HIF1A	TP53	ANOS1	++-	X -> Y, Y -> Z, X -| Z
Incoherent Type 3	HIF1A	TP53	ANP32A	++-	X -> Y, Y -> Z, X -| Z
Incoherent Type 3	HIF1A	TP53	ANP32E	++-	X -> Y, Y -> Z, X -| Z
Incoherent Type 3	HIF1A	TP53	ANTKMT	++-	X -> Y, Y -> Z, X -| Z
Incoherent Type 3	HIF1A	TP53	ANTXR2	++-	X -> Y, Y -> Z, X -| Z
Coherent Type 1	HIF1A	TP53	ANXA2	+++	X -> Y, Y -> Z, X -> Z
Coherent Type 1	HIF1A	TP53	ANXA5	+++	X -> Y, Y -> Z, X -> Z
Incoherent Type 3	HIF1A	TP53	ANXA6	++-	X -> Y, Y -> Z, X -| Z
Coherent Type 1	HIF1A	TP53	AOX1	+++	X -> Y, Y -> Z, X -> Z
Incoherent Type 3	HIF1A	TP53	AP1AR	++-	X -> Y, Y -> Z, X -| Z
Incoherent Type 3	HIF1A	TP53	AP1G1	++-	X -> Y, Y -> Z, X -| Z
Coherent Type 1	HIF1A	TP53	AP1G2	+++	X -> Y, Y -> Z, X -> Z
Coherent Type 1	HIF1A	TP53	AP1S2	+++	X -> Y, Y -> Z, X -> Z
Incoherent Type 3	HIF1A	TP53	AP1S3	++-	X -> Y, Y -> Z, X -| Z
Incoherent Type 3	HIF1A	TP53	AP2A1	++-	X -> Y, Y -> Z, X -| Z
Incoherent Type 3	HIF1A	TP53	AP2B1	++-	X -> Y, Y -> Z, X -| Z
Incoherent Type 3	HIF1A	TP53	AP2S1	++-	X -> Y, Y -> Z, X -| Z
Incoherent Type 3	HIF1A	TP53	AP3B1	++-	X -> Y, Y -> Z, X -| Z
Incoherent Type 3	HIF1A	TP53	AP3D1	++-	X -> Y, Y -> Z, X -| Z
Coherent Type 1	HIF1A	TP53	AP3S1	+++	X -> Y, Y -> Z, X -> Z
Incoherent Type 3	HIF1A	TP53	AP4E1	++-	X -> Y, Y -> Z, X -| Z
Incoherent Type 3	HIF1A	TP53	AP5B1	++-	X -> Y, Y -> Z, X -| Z
Incoherent Type 3	HIF1A	TP53	AP5M1	++-	X -> Y, Y -> Z, X -| Z
Coherent Type 3	HIF1A	TP53	AP5Z1	+--	X -> Y, Y -| Z, X -| Z
Incoherent Type 3	HIF1A	TP53	APAF1	++-	X -> Y, Y -> Z, X -| Z
Coherent Type 1	HIF1A	TP53	APBA3	+++	X -> Y, Y -> Z, X -> Z
Coherent Type 1	HIF1A	TP53	APBB3	+++	X -> Y, Y -> Z, X -> Z
Incoherent Type 3	HIF1A	TP53	APEH	++-	X -> Y, Y -> Z, X -| Z
Incoherent Type 3	HIF1A	TP53	APH1A	++-	X -> Y, Y -> Z, X -| Z
Incoherent Type 3	HIF1A	TP53	API5	++-	X -> Y, Y -> Z, X -| Z
Incoherent Type 3	HIF1A	TP53	APIP	++-	X -> Y, Y -> Z, X -| Z
Coherent Type 1	HIF1A	TP53	APLP2	+++	X -> Y, Y -> Z, X -> Z
Incoherent Type 3	HIF1A	TP53	APOL2	++-	X -> Y, Y -> Z, X -| Z
Incoherent Type 3	HIF1A	TP53	APOOL	++-	X -> Y, Y -> Z, X -| Z
Coherent Type 1	HIF1A	TP53	APRT	+++	X -> Y, Y -> Z, X -> Z
Incoherent Type 3	HIF1A	TP53	AQP3	++-	X -> Y, Y -> Z, X -| Z
Coherent Type 1	HIF1A	TP53	ARAF	+++	X -> Y, Y -> Z, X -> Z
Coherent Type 1	HIF1A	TP53	ARAP1	+++	X -> Y, Y -> Z, X -> Z
Incoherent Type 3	HIF1A	TP53	ARF1	++-	X -> Y, Y -> Z, X -| Z
Incoherent Type 3	HIF1A	TP53	ARFGAP1	++-	X -> Y, Y -> Z, X -| Z
Incoherent Type 3	HIF1A	TP53	ARFGAP2	++-	X -> Y, Y -> Z, X -| Z
Incoherent Type 3	HIF1A	TP53	ARFGEF1	++-	X -> Y, Y -> Z, X -| Z
Incoherent Type 3	HIF1A	TP53	ARFRP1	++-	X -> Y, Y -> Z, X -| Z
Incoherent Type 3	HIF1A	TP53	ARG2	++-	X -> Y, Y -> Z, X -| Z
Incoherent Type 3	HIF1A	TP53	ARHGAP11A	++-	X -> Y, Y -> Z, X -| Z
Incoherent Type 3	HIF1A	TP53	ARHGAP18	++-	X -> Y, Y -> Z, X -| Z
Incoherent Type 3	HIF1A	TP53	ARHGAP21	++-	X -> Y, Y -> Z, X -| Z
Coherent Type 1	HIF1A	TP53	ARHGAP22	+++	X -> Y, Y -> Z, X -> Z
Coherent Type 1	HIF1A	TP53	ARHGAP27	+++	X -> Y, Y -> Z, X -> Z
Coherent Type 3	HIF1A	TP53	ARHGAP33	+--	X -> Y, Y -| Z, X -| Z
Incoherent Type 3	HIF1A	TP53	ARHGAP39	++-	X -> Y, Y -> Z, X -| Z
Incoherent Type 1	HIF1A	TP53	ARHGAP4	+-+	X -> Y, Y -| Z, X -> Z
Incoherent Type 3	HIF1A	TP53	ARHGAP40	++-	X -> Y, Y -> Z, X -| Z
Coherent Type 1	HIF1A	TP53	ARHGAP45	+++	X -> Y, Y -> Z, X -> Z
Incoherent Type 3	HIF1A	TP53	ARHGAP5	++-	X -> Y, Y -> Z, X -| Z
Incoherent Type 3	HIF1A	TP53	ARHGDIA	++-	X -> Y, Y -> Z, X -| Z
Coherent Type 1	HIF1A	TP53	ARHGDIB	+++	X -> Y, Y -> Z, X -> Z
Incoherent Type 3	HIF1A	TP53	ARHGEF1	++-	X -> Y, Y -> Z, X -| Z
Incoherent Type 3	HIF1A	TP53	ARHGEF17	++-	X -> Y, Y -> Z, X -| Z
Incoherent Type 3	HIF1A	TP53	ARHGEF18	++-	X -> Y, Y -> Z, X -| Z
Incoherent Type 3	HIF1A	TP53	ARHGEF2	++-	X -> Y, Y -> Z, X -| Z
Coherent Type 1	HIF1A	TP53	ARHGEF28	+++	X -> Y, Y -> Z, X -> Z
Incoherent Type 3	HIF1A	TP53	ARHGEF3	++-	X -> Y, Y -> Z, X -| Z
Incoherent Type 3	HIF1A	TP53	ARID2	++-	X -> Y, Y -> Z, X -| Z
Incoherent Type 1	HIF1A	TP53	ARID3A	+-+	X -> Y, Y -| Z, X -> Z
Incoherent Type 3	HIF1A	TP53	ARID4B	++-	X -> Y, Y -> Z, X -| Z
Coherent Type 1	HIF1A	TP53	ARID5A	+++	X -> Y, Y -> Z, X -> Z
Coherent Type 1	HIF1A	TP53	ARL16	+++	X -> Y, Y -> Z, X -> Z
Incoherent Type 3	HIF1A	TP53	ARL5A	++-	X -> Y, Y -> Z, X -| Z
Incoherent Type 3	HIF1A	TP53	ARL5B	++-	X -> Y, Y -> Z, X -| Z
Coherent Type 1	HIF1A	TP53	ARL6IP4	+++	X -> Y, Y -> Z, X -> Z
Incoherent Type 3	HIF1A	TP53	ARL6IP5	++-	X -> Y, Y -> Z, X -| Z
Coherent Type 1	HIF1A	TP53	ARL8A	+++	X -> Y, Y -> Z, X -> Z
Incoherent Type 3	HIF1A	TP53	ARMC1	++-	X -> Y, Y -> Z, X -| Z
Incoherent Type 3	HIF1A	TP53	ARMCX3	++-	X -> Y, Y -> Z, X -| Z
Incoherent Type 3	HIF1A	TP53	ARMCX4	++-	X -> Y, Y -> Z, X -| Z
Incoherent Type 3	HIF1A	TP53	ARMT1	++-	X -> Y, Y -> Z, X -| Z
Coherent Type 1	HIF1A	TP53	ARPC3	+++	X -> Y, Y -> Z, X -> Z
Incoherent Type 3	HIF1A	TP53	ARPC5	++-	X -> Y, Y -> Z, X -| Z
Incoherent Type 3	HIF1A	TP53	ARPP19	++-	X -> Y, Y -> Z, X -| Z
Incoherent Type 3	HIF1A	TP53	ARRB1	++-	X -> Y, Y -> Z, X -| Z
Coherent Type 1	HIF1A	TP53	ARRDC1	+++	X -> Y, Y -> Z, X -> Z
Incoherent Type 3	HIF1A	TP53	ARRDC2	++-	X -> Y, Y -> Z, X -| Z
Coherent Type 1	HIF1A	TP53	ARRDC3	+++	X -> Y, Y -> Z, X -> Z
Coherent Type 1	HIF1A	TP53	ARSA	+++	X -> Y, Y -> Z, X -> Z
Incoherent Type 3	HIF1A	TP53	ARSB	++-	X -> Y, Y -> Z, X -| Z
Incoherent Type 3	HIF1A	TP53	ARSG	++-	X -> Y, Y -> Z, X -| Z
Incoherent Type 1	HIF1A	TP53	ARTN	+-+	X -> Y, Y -| Z, X -> Z
Coherent Type 1	HIF1A	TP53	ASAP2	+++	X -> Y, Y -> Z, X -> Z
Incoherent Type 3	HIF1A	TP53	ASB1	++-	X -> Y, Y -> Z, X -| Z
Incoherent Type 3	HIF1A	TP53	ASB13	++-	X -> Y, Y -> Z, X -| Z
Incoherent Type 1	HIF1A	TP53	ASB18	+-+	X -> Y, Y -| Z, X -> Z
Coherent Type 1	HIF1A	TP53	ASB6	+++	X -> Y, Y -> Z, X -> Z
Incoherent Type 3	HIF1A	TP53	ASCC3	++-	X -> Y, Y -> Z, X -| Z
Incoherent Type 1	HIF1A	TP53	ASGR1	+-+	X -> Y, Y -| Z, X -> Z
Incoherent Type 3	HIF1A	TP53	ASH1L	++-	X -> Y, Y -> Z, X -| Z
Incoherent Type 3	HIF1A	TP53	ASNS	++-	X -> Y, Y -> Z, X -| Z
Incoherent Type 3	HIF1A	TP53	ASPM	++-	X -> Y, Y -> Z, X -| Z
Coherent Type 3	HIF1A	TP53	ASPSCR1	+--	X -> Y, Y -| Z, X -| Z
Coherent Type 3	HIF1A	TP53	ASS1	+--	X -> Y, Y -| Z, X -| Z
Incoherent Type 3	HIF1A	TP53	ASTN2	++-	X -> Y, Y -> Z, X -| Z
Incoherent Type 3	HIF1A	TP53	ATAD2	++-	X -> Y, Y -> Z, X -| Z
Incoherent Type 3	HIF1A	TP53	ATAD3A	++-	X -> Y, Y -> Z, X -| Z
Incoherent Type 3	HIF1A	TP53	ATAD5	++-	X -> Y, Y -> Z, X -| Z
Incoherent Type 3	HIF1A	TP53	ATF4	++-	X -> Y, Y -> Z, X -| Z
Incoherent Type 3	HIF1A	TP53	ATF7IP	++-	X -> Y, Y -> Z, X -| Z
Coherent Type 1	HIF1A	TP53	ATG101	+++	X -> Y, Y -> Z, X -> Z
Incoherent Type 3	HIF1A	TP53	ATG13	++-	X -> Y, Y -> Z, X -| Z
Coherent Type 1	HIF1A	TP53	ATG16L2	+++	X -> Y, Y -> Z, X -> Z
Incoherent Type 3	HIF1A	TP53	ATG2A	++-	X -> Y, Y -> Z, X -| Z
Incoherent Type 3	HIF1A	TP53	ATG4B	++-	X -> Y, Y -> Z, X -| Z
Incoherent Type 3	HIF1A	TP53	ATG4C	++-	X -> Y, Y -> Z, X -| Z
Incoherent Type 3	HIF1A	TP53	ATG5	++-	X -> Y, Y -> Z, X -| Z
Incoherent Type 3	HIF1A	TP53	ATIC	++-	X -> Y, Y -> Z, X -| Z
Incoherent Type 3	HIF1A	TP53	ATL2	++-	X -> Y, Y -> Z, X -| Z
Incoherent Type 3	HIF1A	TP53	ATL3	++-	X -> Y, Y -> Z, X -| Z
Coherent Type 3	HIF1A	TP53	ATOH8	+--	X -> Y, Y -| Z, X -| Z
Incoherent Type 3	HIF1A	TP53	ATOSB	++-	X -> Y, Y -> Z, X -| Z
Incoherent Type 3	HIF1A	TP53	ATP10D	++-	X -> Y, Y -> Z, X -| Z
Incoherent Type 3	HIF1A	TP53	ATP11A	++-	X -> Y, Y -> Z, X -| Z
Incoherent Type 3	HIF1A	TP53	ATP11B	++-	X -> Y, Y -> Z, X -| Z
Incoherent Type 3	HIF1A	TP53	ATP11C	++-	X -> Y, Y -> Z, X -| Z
Incoherent Type 3	HIF1A	TP53	ATP13A3	++-	X -> Y, Y -> Z, X -| Z
Incoherent Type 3	HIF1A	TP53	ATP1B1	++-	X -> Y, Y -> Z, X -| Z
Incoherent Type 3	HIF1A	TP53	ATP1B3	++-	X -> Y, Y -> Z, X -| Z
Incoherent Type 1	HIF1A	TP53	ATP2A1	+-+	X -> Y, Y -| Z, X -> Z
Incoherent Type 3	HIF1A	TP53	ATP2A2	++-	X -> Y, Y -> Z, X -| Z
Incoherent Type 3	HIF1A	TP53	ATP2B1	++-	X -> Y, Y -> Z, X -| Z
Incoherent Type 3	HIF1A	TP53	ATP2B4	++-	X -> Y, Y -> Z, X -| Z
Incoherent Type 3	HIF1A	TP53	ATP2C1	++-	X -> Y, Y -> Z, X -| Z
Incoherent Type 1	HIF1A	TP53	ATP2C2	+-+	X -> Y, Y -| Z, X -> Z
Coherent Type 1	HIF1A	TP53	ATP5F1D	+++	X -> Y, Y -> Z, X -> Z
Incoherent Type 3	HIF1A	TP53	ATP5IF1	++-	X -> Y, Y -> Z, X -| Z
Coherent Type 1	HIF1A	TP53	ATP5MC2	+++	X -> Y, Y -> Z, X -> Z
Coherent Type 1	HIF1A	TP53	ATP5MK	+++	X -> Y, Y -> Z, X -> Z
Coherent Type 1	HIF1A	TP53	ATP6AP1	+++	X -> Y, Y -> Z, X -> Z
Incoherent Type 3	HIF1A	TP53	ATP6AP2	++-	X -> Y, Y -> Z, X -| Z
Incoherent Type 3	HIF1A	TP53	ATP6V0A2	++-	X -> Y, Y -> Z, X -| Z
Incoherent Type 3	HIF1A	TP53	ATP6V0B	++-	X -> Y, Y -> Z, X -| Z
Incoherent Type 3	HIF1A	TP53	ATP6V1A	++-	X -> Y, Y -> Z, X -| Z
Coherent Type 1	HIF1A	TP53	ATP6V1D	+++	X -> Y, Y -> Z, X -> Z
Coherent Type 1	HIF1A	TP53	ATP6V1G1	+++	X -> Y, Y -> Z, X -> Z
Incoherent Type 3	HIF1A	TP53	ATP8B1	++-	X -> Y, Y -> Z, X -| Z
Incoherent Type 3	HIF1A	TP53	ATP8B2	++-	X -> Y, Y -> Z, X -| Z
Incoherent Type 3	HIF1A	TP53	ATP9B	++-	X -> Y, Y -> Z, X -| Z
Incoherent Type 3	HIF1A	TP53	ATPAF1	++-	X -> Y, Y -> Z, X -| Z
Incoherent Type 3	HIF1A	TP53	ATPAF2	++-	X -> Y, Y -> Z, X -| Z
Incoherent Type 3	HIF1A	TP53	ATPSCKMT	++-	X -> Y, Y -> Z, X -| Z
Incoherent Type 3	HIF1A	TP53	ATR	++-	X -> Y, Y -> Z, X -| Z
Incoherent Type 3	HIF1A	TP53	ATRAID	++-	X -> Y, Y -> Z, X -| Z
Coherent Type 1	HIF1A	TP53	ATXN1	+++	X -> Y, Y -> Z, X -> Z
Coherent Type 1	HIF1A	TP53	ATXN2L	+++	X -> Y, Y -> Z, X -> Z
Incoherent Type 3	HIF1A	TP53	ATXN7L2	++-	X -> Y, Y -> Z, X -| Z
Incoherent Type 3	HIF1A	TP53	ATXN7L3B	++-	X -> Y, Y -> Z, X -| Z
Coherent Type 1	HIF1A	TP53	AUP1	+++	X -> Y, Y -> Z, X -> Z
Incoherent Type 3	HIF1A	TP53	AURKA	++-	X -> Y, Y -> Z, X -| Z
Incoherent Type 1	HIF1A	TP53	AVPI1	+-+	X -> Y, Y -| Z, X -> Z
Coherent Type 1	HIF1A	TP53	AXIN1	+++	X -> Y, Y -> Z, X -> Z
Incoherent Type 3	HIF1A	TP53	AXL	++-	X -> Y, Y -> Z, X -| Z
Incoherent Type 3	HIF1A	TP53	AZIN1	++-	X -> Y, Y -> Z, X -| Z
Incoherent Type 3	HIF1A	TP53	B2M	++-	X -> Y, Y -> Z, X -| Z
Incoherent Type 3	HIF1A	TP53	B3GALNT1	++-	X -> Y, Y -> Z, X -| Z
Incoherent Type 3	HIF1A	TP53	B3GALT6	++-	X -> Y, Y -> Z, X -| Z
Coherent Type 3	HIF1A	TP53	B3GNT7	+--	X -> Y, Y -| Z, X -| Z
Incoherent Type 3	HIF1A	TP53	B4GALT2	++-	X -> Y, Y -> Z, X -| Z
Incoherent Type 3	HIF1A	TP53	B4GALT5	++-	X -> Y, Y -> Z, X -| Z
Incoherent Type 3	HIF1A	TP53	B4GALT6	++-	X -> Y, Y -> Z, X -| Z
Incoherent Type 1	HIF1A	TP53	B4GALT7	+-+	X -> Y, Y -| Z, X -> Z
Incoherent Type 3	HIF1A	TP53	B4GAT1	++-	X -> Y, Y -> Z, X -| Z
Coherent Type 3	HIF1A	TP53	B9D1	+--	X -> Y, Y -| Z, X -| Z
Incoherent Type 3	HIF1A	TP53	BACE1	++-	X -> Y, Y -> Z, X -| Z
Coherent Type 1	HIF1A	TP53	BAG1	+++	X -> Y, Y -> Z, X -> Z
Incoherent Type 3	HIF1A	TP53	BAG2	++-	X -> Y, Y -> Z, X -| Z
Coherent Type 1	HIF1A	TP53	BAG6	+++	X -> Y, Y -> Z, X -> Z
Incoherent Type 3	HIF1A	TP53	BAHCC1	++-	X -> Y, Y -> Z, X -| Z
Incoherent Type 3	HIF1A	TP53	BANF1	++-	X -> Y, Y -> Z, X -| Z
Coherent Type 1	HIF1A	TP53	BANP	+++	X -> Y, Y -> Z, X -> Z
Incoherent Type 3	HIF1A	TP53	BAP1	++-	X -> Y, Y -> Z, X -| Z
Incoherent Type 3	HIF1A	TP53	BARD1	++-	X -> Y, Y -> Z, X -| Z
Coherent Type 1	HIF1A	TP53	BAX	+++	X -> Y, Y -> Z, X -> Z
Incoherent Type 3	HIF1A	TP53	BAZ1A	++-	X -> Y, Y -> Z, X -| Z
Incoherent Type 3	HIF1A	TP53	BAZ1B	++-	X -> Y, Y -> Z, X -| Z
Incoherent Type 3	HIF1A	TP53	BAZ2B	++-	X -> Y, Y -> Z, X -| Z
Incoherent Type 3	HIF1A	TP53	BBS10	++-	X -> Y, Y -> Z, X -| Z
Incoherent Type 3	HIF1A	TP53	BBX	++-	X -> Y, Y -> Z, X -| Z
Coherent Type 1	HIF1A	TP53	BCAP31	+++	X -> Y, Y -> Z, X -> Z
Coherent Type 1	HIF1A	TP53	BCAR1	+++	X -> Y, Y -> Z, X -> Z
Coherent Type 1	HIF1A	TP53	BCAR3	+++	X -> Y, Y -> Z, X -> Z
Incoherent Type 3	HIF1A	TP53	BCHE	++-	X -> Y, Y -> Z, X -| Z
Coherent Type 1	HIF1A	TP53	BCKDK	+++	X -> Y, Y -> Z, X -> Z
Coherent Type 1	HIF1A	TP53	BCL10	+++	X -> Y, Y -> Z, X -> Z
Incoherent Type 3	HIF1A	TP53	BCL2	++-	X -> Y, Y -> Z, X -| Z
Coherent Type 1	HIF1A	TP53	BCL2A1	+++	X -> Y, Y -> Z, X -> Z
Coherent Type 1	HIF1A	TP53	BCL2L1	+++	X -> Y, Y -> Z, X -> Z
Coherent Type 1	HIF1A	TP53	BCL6	+++	X -> Y, Y -> Z, X -> Z
Incoherent Type 3	HIF1A	TP53	BCL9L	++-	X -> Y, Y -> Z, X -| Z
Incoherent Type 3	HIF1A	TP53	BCLAF1	++-	X -> Y, Y -> Z, X -| Z
Incoherent Type 3	HIF1A	TP53	BCR	++-	X -> Y, Y -> Z, X -| Z
Incoherent Type 3	HIF1A	TP53	BDH1	++-	X -> Y, Y -> Z, X -| Z
Incoherent Type 3	HIF1A	TP53	BDP1	++-	X -> Y, Y -> Z, X -| Z
Incoherent Type 1	HIF1A	TP53	BEND3	+-+	X -> Y, Y -| Z, X -> Z
Incoherent Type 3	HIF1A	TP53	BET1	++-	X -> Y, Y -> Z, X -| Z
Incoherent Type 3	HIF1A	TP53	BET1L	++-	X -> Y, Y -> Z, X -| Z
Incoherent Type 3	HIF1A	TP53	BEX2	++-	X -> Y, Y -> Z, X -| Z
Coherent Type 3	HIF1A	TP53	BHLHA15	+--	X -> Y, Y -| Z, X -| Z
Incoherent Type 3	HIF1A	TP53	BICC1	++-	X -> Y, Y -> Z, X -| Z
Incoherent Type 3	HIF1A	TP53	BICD2	++-	X -> Y, Y -> Z, X -| Z
Incoherent Type 3	HIF1A	TP53	BIRC3	++-	X -> Y, Y -> Z, X -| Z
Incoherent Type 3	HIF1A	TP53	BIRC5	++-	X -> Y, Y -> Z, X -| Z
Incoherent Type 3	HIF1A	TP53	BLM	++-	X -> Y, Y -> Z, X -| Z
Incoherent Type 3	HIF1A	TP53	BLOC1S4	++-	X -> Y, Y -> Z, X -| Z
Incoherent Type 3	HIF1A	TP53	BLOC1S5-TXNDC5	++-	X -> Y, Y -> Z, X -| Z
Incoherent Type 3	HIF1A	TP53	BLTP1	++-	X -> Y, Y -> Z, X -| Z
Incoherent Type 3	HIF1A	TP53	BLTP2	++-	X -> Y, Y -> Z, X -| Z
Incoherent Type 3	HIF1A	TP53	BLTP3A	++-	X -> Y, Y -> Z, X -| Z
Incoherent Type 3	HIF1A	TP53	BLTP3B	++-	X -> Y, Y -> Z, X -| Z
Coherent Type 1	HIF1A	TP53	BLVRB	+++	X -> Y, Y -> Z, X -> Z
Incoherent Type 3	HIF1A	TP53	BLZF1	++-	X -> Y, Y -> Z, X -| Z
Incoherent Type 3	HIF1A	TP53	BMERB1	++-	X -> Y, Y -> Z, X -| Z
Incoherent Type 3	HIF1A	TP53	BMI1	++-	X -> Y, Y -> Z, X -| Z
Incoherent Type 3	HIF1A	TP53	BMP4	++-	X -> Y, Y -> Z, X -| Z
Incoherent Type 3	HIF1A	TP53	BMP5	++-	X -> Y, Y -> Z, X -| Z
Incoherent Type 3	HIF1A	TP53	BMPR1A	++-	X -> Y, Y -> Z, X -| Z
Incoherent Type 3	HIF1A	TP53	BMPR2	++-	X -> Y, Y -> Z, X -| Z
Incoherent Type 3	HIF1A	TP53	BNIP2	++-	X -> Y, Y -> Z, X -| Z
Coherent Type 1	HIF1A	TP53	BNIP3	+++	X -> Y, Y -> Z, X -> Z
Coherent Type 1	HIF1A	TP53	BNIP3L	+++	X -> Y, Y -> Z, X -> Z
Coherent Type 1	HIF1A	TP53	BOD1	+++	X -> Y, Y -> Z, X -> Z
Coherent Type 1	HIF1A	TP53	BOK	+++	X -> Y, Y -> Z, X -> Z
Incoherent Type 3	HIF1A	TP53	BOP1	++-	X -> Y, Y -> Z, X -| Z
Incoherent Type 3	HIF1A	TP53	BPNT1	++-	X -> Y, Y -> Z, X -| Z
Coherent Type 1	HIF1A	TP53	BRAF	+++	X -> Y, Y -> Z, X -> Z
Incoherent Type 3	HIF1A	TP53	BRCA2	++-	X -> Y, Y -> Z, X -| Z
Coherent Type 1	HIF1A	TP53	BRD1	+++	X -> Y, Y -> Z, X -> Z
Coherent Type 1	HIF1A	TP53	BRD2	+++	X -> Y, Y -> Z, X -> Z
Incoherent Type 3	HIF1A	TP53	BRD3	++-	X -> Y, Y -> Z, X -| Z
Incoherent Type 3	HIF1A	TP53	BRD4	++-	X -> Y, Y -> Z, X -| Z
Incoherent Type 3	HIF1A	TP53	BRD7	++-	X -> Y, Y -> Z, X -| Z
Incoherent Type 3	HIF1A	TP53	BRF1	++-	X -> Y, Y -> Z, X -| Z
Coherent Type 1	HIF1A	TP53	BRI3	+++	X -> Y, Y -> Z, X -> Z
Incoherent Type 3	HIF1A	TP53	BRI3BP	++-	X -> Y, Y -> Z, X -| Z
Incoherent Type 3	HIF1A	TP53	BRIP1	++-	X -> Y, Y -> Z, X -| Z
Incoherent Type 3	HIF1A	TP53	BROX	++-	X -> Y, Y -> Z, X -| Z
Coherent Type 1	HIF1A	TP53	BRPF1	+++	X -> Y, Y -> Z, X -> Z
Incoherent Type 3	HIF1A	TP53	BRPF3	++-	X -> Y, Y -> Z, X -| Z
Incoherent Type 1	HIF1A	TP53	BRSK1	+-+	X -> Y, Y -| Z, X -> Z
Incoherent Type 3	HIF1A	TP53	BSG	++-	X -> Y, Y -> Z, X -| Z
Incoherent Type 3	HIF1A	TP53	BTBD1	++-	X -> Y, Y -> Z, X -| Z
Coherent Type 1	HIF1A	TP53	BTBD10	+++	X -> Y, Y -> Z, X -> Z
Coherent Type 1	HIF1A	TP53	BTBD2	+++	X -> Y, Y -> Z, X -> Z
Incoherent Type 3	HIF1A	TP53	BTBD7	++-	X -> Y, Y -> Z, X -| Z
Incoherent Type 3	HIF1A	TP53	BTC	++-	X -> Y, Y -> Z, X -| Z
Incoherent Type 3	HIF1A	TP53	BTRC	++-	X -> Y, Y -> Z, X -| Z
Incoherent Type 3	HIF1A	TP53	BUB1	++-	X -> Y, Y -> Z, X -| Z
Incoherent Type 3	HIF1A	TP53	BUB1B	++-	X -> Y, Y -> Z, X -| Z
Incoherent Type 3	HIF1A	TP53	BUD23	++-	X -> Y, Y -> Z, X -| Z
Incoherent Type 3	HIF1A	TP53	BZW2	++-	X -> Y, Y -> Z, X -| Z
Coherent Type 1	HIF1A	TP53	C11orf68	+++	X -> Y, Y -> Z, X -> Z
Coherent Type 1	HIF1A	TP53	C12orf57	+++	X -> Y, Y -> Z, X -> Z
Incoherent Type 3	HIF1A	TP53	C15orf39	++-	X -> Y, Y -> Z, X -| Z
Coherent Type 1	HIF1A	TP53	C15orf48	+++	X -> Y, Y -> Z, X -> Z
Coherent Type 1	HIF1A	TP53	C16orf74	+++	X -> Y, Y -> Z, X -> Z
Coherent Type 1	HIF1A	TP53	C16orf87	+++	X -> Y, Y -> Z, X -> Z
Incoherent Type 3	HIF1A	TP53	C18orf54	++-	X -> Y, Y -> Z, X -| Z
Incoherent Type 3	HIF1A	TP53	C19orf12	++-	X -> Y, Y -> Z, X -| Z
Incoherent Type 3	HIF1A	TP53	C19orf25	++-	X -> Y, Y -> Z, X -| Z
Coherent Type 3	HIF1A	TP53	C19orf48P	+--	X -> Y, Y -| Z, X -| Z
Coherent Type 1	HIF1A	TP53	C1D	+++	X -> Y, Y -> Z, X -> Z
Incoherent Type 3	HIF1A	TP53	C1GALT1	++-	X -> Y, Y -> Z, X -| Z
Coherent Type 1	HIF1A	TP53	C1GALT1C1	+++	X -> Y, Y -> Z, X -> Z
Coherent Type 1	HIF1A	TP53	C1QTNF1	+++	X -> Y, Y -> Z, X -> Z
Coherent Type 3	HIF1A	TP53	C1RL	+--	X -> Y, Y -| Z, X -| Z
Coherent Type 1	HIF1A	TP53	C1orf21	+++	X -> Y, Y -> Z, X -> Z
Incoherent Type 3	HIF1A	TP53	C1orf43	++-	X -> Y, Y -> Z, X -| Z
Incoherent Type 3	HIF1A	TP53	C20orf96	++-	X -> Y, Y -> Z, X -| Z
Incoherent Type 3	HIF1A	TP53	C21orf91	++-	X -> Y, Y -> Z, X -| Z
Incoherent Type 3	HIF1A	TP53	C2CD2L	++-	X -> Y, Y -> Z, X -| Z
Incoherent Type 3	HIF1A	TP53	C2CD5	++-	X -> Y, Y -> Z, X -| Z
Incoherent Type 3	HIF1A	TP53	C2orf69	++-	X -> Y, Y -> Z, X -| Z
Incoherent Type 1	HIF1A	TP53	C2orf72	+-+	X -> Y, Y -| Z, X -> Z
Incoherent Type 3	HIF1A	TP53	C3	++-	X -> Y, Y -> Z, X -| Z
Coherent Type 1	HIF1A	TP53	C3orf38	+++	X -> Y, Y -> Z, X -> Z
Incoherent Type 3	HIF1A	TP53	C4orf46	++-	X -> Y, Y -> Z, X -| Z
Incoherent Type 3	HIF1A	TP53	C5orf22	++-	X -> Y, Y -> Z, X -| Z
Incoherent Type 3	HIF1A	TP53	C5orf24	++-	X -> Y, Y -> Z, X -| Z
Incoherent Type 3	HIF1A	TP53	C6orf132	++-	X -> Y, Y -> Z, X -| Z
Coherent Type 1	HIF1A	TP53	C6orf226	+++	X -> Y, Y -> Z, X -> Z
Incoherent Type 3	HIF1A	TP53	C6orf47	++-	X -> Y, Y -> Z, X -| Z
Incoherent Type 3	HIF1A	TP53	C6orf62	++-	X -> Y, Y -> Z, X -| Z
Incoherent Type 3	HIF1A	TP53	C7orf50	++-	X -> Y, Y -> Z, X -| Z
Coherent Type 3	HIF1A	TP53	C8orf82	+--	X -> Y, Y -| Z, X -| Z
Incoherent Type 3	HIF1A	TP53	CA13	++-	X -> Y, Y -> Z, X -| Z
Incoherent Type 3	HIF1A	TP53	CAAP1	++-	X -> Y, Y -> Z, X -| Z
Incoherent Type 3	HIF1A	TP53	CAB39	++-	X -> Y, Y -> Z, X -| Z
Incoherent Type 3	HIF1A	TP53	CABIN1	++-	X -> Y, Y -> Z, X -| Z
Incoherent Type 3	HIF1A	TP53	CABLES2	++-	X -> Y, Y -> Z, X -| Z
Incoherent Type 3	HIF1A	TP53	CACHD1	++-	X -> Y, Y -> Z, X -| Z
Coherent Type 1	HIF1A	TP53	CACNB1	+++	X -> Y, Y -> Z, X -> Z
Coherent Type 1	HIF1A	TP53	CACNG7	+++	X -> Y, Y -> Z, X -> Z
Incoherent Type 3	HIF1A	TP53	CACTIN	++-	X -> Y, Y -> Z, X -| Z
Incoherent Type 3	HIF1A	TP53	CACUL1	++-	X -> Y, Y -> Z, X -| Z
Incoherent Type 3	HIF1A	TP53	CACYBP	++-	X -> Y, Y -> Z, X -| Z
Incoherent Type 3	HIF1A	TP53	CALD1	++-	X -> Y, Y -> Z, X -| Z
Coherent Type 3	HIF1A	TP53	CALR	+--	X -> Y, Y -| Z, X -| Z
Incoherent Type 3	HIF1A	TP53	CAMK2D	++-	X -> Y, Y -> Z, X -| Z
Coherent Type 1	HIF1A	TP53	CAMK2G	+++	X -> Y, Y -> Z, X -> Z
Coherent Type 1	HIF1A	TP53	CAMKK1	+++	X -> Y, Y -> Z, X -> Z
Incoherent Type 3	HIF1A	TP53	CAMSAP1	++-	X -> Y, Y -> Z, X -| Z
Incoherent Type 3	HIF1A	TP53	CAMSAP2	++-	X -> Y, Y -> Z, X -| Z
Incoherent Type 3	HIF1A	TP53	CANT1	++-	X -> Y, Y -> Z, X -| Z
Incoherent Type 3	HIF1A	TP53	CANX	++-	X -> Y, Y -> Z, X -| Z
Incoherent Type 3	HIF1A	TP53	CAP2	++-	X -> Y, Y -> Z, X -| Z
Incoherent Type 3	HIF1A	TP53	CAPG	++-	X -> Y, Y -> Z, X -| Z
Coherent Type 1	HIF1A	TP53	CAPN1	+++	X -> Y, Y -> Z, X -> Z
Incoherent Type 1	HIF1A	TP53	CAPN10	+-+	X -> Y, Y -| Z, X -> Z
Incoherent Type 3	HIF1A	TP53	CAPN15	++-	X -> Y, Y -> Z, X -| Z
Incoherent Type 3	HIF1A	TP53	CAPN2	++-	X -> Y, Y -> Z, X -| Z
Coherent Type 1	HIF1A	TP53	CAPNS1	+++	X -> Y, Y -> Z, X -> Z
Incoherent Type 3	HIF1A	TP53	CAPRIN1	++-	X -> Y, Y -> Z, X -| Z
Coherent Type 1	HIF1A	TP53	CAPRIN2	+++	X -> Y, Y -> Z, X -> Z
Incoherent Type 1	HIF1A	TP53	CAPS	+-+	X -> Y, Y -| Z, X -> Z
Incoherent Type 3	HIF1A	TP53	CAPZA1	++-	X -> Y, Y -> Z, X -| Z
Coherent Type 1	HIF1A	TP53	CAPZA2	+++	X -> Y, Y -> Z, X -> Z
Incoherent Type 1	HIF1A	TP53	CARD14	+-+	X -> Y, Y -| Z, X -> Z
Incoherent Type 3	HIF1A	TP53	CARD19	++-	X -> Y, Y -> Z, X -| Z
Incoherent Type 3	HIF1A	TP53	CARD6	++-	X -> Y, Y -> Z, X -| Z
Incoherent Type 3	HIF1A	TP53	CARD8	++-	X -> Y, Y -> Z, X -| Z
Incoherent Type 3	HIF1A	TP53	CARNMT1	++-	X -> Y, Y -> Z, X -| Z
Incoherent Type 3	HIF1A	TP53	CARS1	++-	X -> Y, Y -> Z, X -| Z
Incoherent Type 3	HIF1A	TP53	CASP2	++-	X -> Y, Y -> Z, X -| Z
Incoherent Type 3	HIF1A	TP53	CASP3	++-	X -> Y, Y -> Z, X -| Z
Coherent Type 1	HIF1A	TP53	CASP4	+++	X -> Y, Y -> Z, X -> Z
Incoherent Type 3	HIF1A	TP53	CASP6	++-	X -> Y, Y -> Z, X -| Z
Incoherent Type 3	HIF1A	TP53	CASP8AP2	++-	X -> Y, Y -> Z, X -| Z
Coherent Type 1	HIF1A	TP53	CAST	+++	X -> Y, Y -> Z, X -> Z
Coherent Type 1	HIF1A	TP53	CAT	+++	X -> Y, Y -> Z, X -> Z
Incoherent Type 1	HIF1A	TP53	CATSPER1	+-+	X -> Y, Y -| Z, X -> Z
Coherent Type 1	HIF1A	TP53	CAV1	+++	X -> Y, Y -> Z, X -> Z
Incoherent Type 3	HIF1A	TP53	CAV2	++-	X -> Y, Y -> Z, X -| Z
Incoherent Type 3	HIF1A	TP53	CAVIN1	++-	X -> Y, Y -> Z, X -| Z
Incoherent Type 1	HIF1A	TP53	CBARP	+-+	X -> Y, Y -| Z, X -> Z
Incoherent Type 3	HIF1A	TP53	CBFB	++-	X -> Y, Y -> Z, X -| Z
Incoherent Type 3	HIF1A	TP53	CBR4	++-	X -> Y, Y -> Z, X -| Z
Incoherent Type 3	HIF1A	TP53	CBX1	++-	X -> Y, Y -> Z, X -| Z
Incoherent Type 3	HIF1A	TP53	CBX4	++-	X -> Y, Y -> Z, X -| Z
Incoherent Type 3	HIF1A	TP53	CBX5	++-	X -> Y, Y -> Z, X -| Z
Incoherent Type 3	HIF1A	TP53	CBX7	++-	X -> Y, Y -> Z, X -| Z
Incoherent Type 3	HIF1A	TP53	CBX8	++-	X -> Y, Y -> Z, X -| Z
Incoherent Type 3	HIF1A	TP53	CC2D1A	++-	X -> Y, Y -> Z, X -| Z
Coherent Type 1	HIF1A	TP53	CCDC102A	+++	X -> Y, Y -> Z, X -> Z
Incoherent Type 3	HIF1A	TP53	CCDC106	++-	X -> Y, Y -> Z, X -| Z
Incoherent Type 3	HIF1A	TP53	CCDC117	++-	X -> Y, Y -> Z, X -| Z
Coherent Type 1	HIF1A	TP53	CCDC12	+++	X -> Y, Y -> Z, X -> Z
Coherent Type 1	HIF1A	TP53	CCDC124	+++	X -> Y, Y -> Z, X -> Z
Incoherent Type 3	HIF1A	TP53	CCDC125	++-	X -> Y, Y -> Z, X -| Z
Incoherent Type 3	HIF1A	TP53	CCDC126	++-	X -> Y, Y -> Z, X -| Z
Incoherent Type 3	HIF1A	TP53	CCDC137	++-	X -> Y, Y -> Z, X -| Z
Incoherent Type 3	HIF1A	TP53	CCDC14	++-	X -> Y, Y -> Z, X -| Z
Incoherent Type 1	HIF1A	TP53	CCDC159	+-+	X -> Y, Y -| Z, X -> Z
Incoherent Type 3	HIF1A	TP53	CCDC186	++-	X -> Y, Y -> Z, X -| Z
Incoherent Type 3	HIF1A	TP53	CCDC190	++-	X -> Y, Y -> Z, X -| Z
Incoherent Type 1	HIF1A	TP53	CCDC200	+-+	X -> Y, Y -| Z, X -> Z
Coherent Type 1	HIF1A	TP53	CCDC22	+++	X -> Y, Y -> Z, X -> Z
Incoherent Type 3	HIF1A	TP53	CCDC50	++-	X -> Y, Y -> Z, X -| Z
Incoherent Type 1	HIF1A	TP53	CCDC57	+-+	X -> Y, Y -| Z, X -> Z
Incoherent Type 3	HIF1A	TP53	CCDC6	++-	X -> Y, Y -> Z, X -| Z
Incoherent Type 3	HIF1A	TP53	CCDC71	++-	X -> Y, Y -> Z, X -| Z
Incoherent Type 3	HIF1A	TP53	CCDC71L	++-	X -> Y, Y -> Z, X -| Z
Incoherent Type 1	HIF1A	TP53	CCDC78	+-+	X -> Y, Y -| Z, X -> Z
Incoherent Type 3	HIF1A	TP53	CCDC82	++-	X -> Y, Y -> Z, X -| Z
Incoherent Type 1	HIF1A	TP53	CCDC85B	+-+	X -> Y, Y -| Z, X -> Z
Coherent Type 3	HIF1A	TP53	CCDC85C	+--	X -> Y, Y -| Z, X -| Z
Incoherent Type 3	HIF1A	TP53	CCDC88A	++-	X -> Y, Y -> Z, X -| Z
Coherent Type 1	HIF1A	TP53	CCDC9	+++	X -> Y, Y -> Z, X -> Z
Incoherent Type 3	HIF1A	TP53	CCDC92	++-	X -> Y, Y -> Z, X -| Z
Coherent Type 1	HIF1A	TP53	CCDC93	+++	X -> Y, Y -> Z, X -> Z
Incoherent Type 1	HIF1A	TP53	CCL20	+-+	X -> Y, Y -| Z, X -> Z
Coherent Type 1	HIF1A	TP53	CCN1	+++	X -> Y, Y -> Z, X -> Z
Incoherent Type 3	HIF1A	TP53	CCNA2	++-	X -> Y, Y -> Z, X -| Z
Incoherent Type 3	HIF1A	TP53	CCNB1	++-	X -> Y, Y -> Z, X -| Z
Coherent Type 1	HIF1A	TP53	CCNB1IP1	+++	X -> Y, Y -> Z, X -> Z
Incoherent Type 3	HIF1A	TP53	CCNB2	++-	X -> Y, Y -> Z, X -| Z
Incoherent Type 3	HIF1A	TP53	CCND1	++-	X -> Y, Y -> Z, X -| Z
Incoherent Type 3	HIF1A	TP53	CCNE2	++-	X -> Y, Y -> Z, X -| Z
Incoherent Type 3	HIF1A	TP53	CCNF	++-	X -> Y, Y -> Z, X -| Z
Incoherent Type 3	HIF1A	TP53	CCNG1	++-	X -> Y, Y -> Z, X -| Z
Coherent Type 1	HIF1A	TP53	CCNI	+++	X -> Y, Y -> Z, X -> Z
Coherent Type 1	HIF1A	TP53	CCNJL	+++	X -> Y, Y -> Z, X -> Z
Coherent Type 1	HIF1A	TP53	CCNL1	+++	X -> Y, Y -> Z, X -> Z
Incoherent Type 1	HIF1A	TP53	CCNL2	+-+	X -> Y, Y -| Z, X -> Z
Incoherent Type 3	HIF1A	TP53	CCNO	++-	X -> Y, Y -> Z, X -| Z
Coherent Type 1	HIF1A	TP53	CCNQ	+++	X -> Y, Y -> Z, X -> Z
Incoherent Type 3	HIF1A	TP53	CCP110	++-	X -> Y, Y -> Z, X -| Z
Coherent Type 1	HIF1A	TP53	CCS	+++	X -> Y, Y -> Z, X -> Z
Coherent Type 1	HIF1A	TP53	CCSER2	+++	X -> Y, Y -> Z, X -> Z
Coherent Type 1	HIF1A	TP53	CCT2	+++	X -> Y, Y -> Z, X -> Z
Incoherent Type 3	HIF1A	TP53	CCT3	++-	X -> Y, Y -> Z, X -| Z
Incoherent Type 3	HIF1A	TP53	CCT4	++-	X -> Y, Y -> Z, X -| Z
Incoherent Type 3	HIF1A	TP53	CCT5	++-	X -> Y, Y -> Z, X -| Z
Incoherent Type 3	HIF1A	TP53	CCT6A	++-	X -> Y, Y -> Z, X -| Z
Incoherent Type 3	HIF1A	TP53	CCT8	++-	X -> Y, Y -> Z, X -| Z
Coherent Type 1	HIF1A	TP53	CD151	+++	X -> Y, Y -> Z, X -> Z
Incoherent Type 3	HIF1A	TP53	CD164	++-	X -> Y, Y -> Z, X -| Z
Coherent Type 1	HIF1A	TP53	CD274	+++	X -> Y, Y -> Z, X -> Z
Incoherent Type 3	HIF1A	TP53	CD2AP	++-	X -> Y, Y -> Z, X -| Z
Incoherent Type 3	HIF1A	TP53	CD320	++-	X -> Y, Y -> Z, X -| Z
Coherent Type 1	HIF1A	TP53	CD40	+++	X -> Y, Y -> Z, X -> Z
Coherent Type 1	HIF1A	TP53	CD44	+++	X -> Y, Y -> Z, X -> Z
Incoherent Type 3	HIF1A	TP53	CD46	++-	X -> Y, Y -> Z, X -| Z
Incoherent Type 3	HIF1A	TP53	CD47	++-	X -> Y, Y -> Z, X -| Z
Coherent Type 1	HIF1A	TP53	CD55	+++	X -> Y, Y -> Z, X -> Z
Incoherent Type 3	HIF1A	TP53	CD58	++-	X -> Y, Y -> Z, X -| Z
Coherent Type 1	HIF1A	TP53	CD63	+++	X -> Y, Y -> Z, X -> Z
Incoherent Type 3	HIF1A	TP53	CD74	++-	X -> Y, Y -> Z, X -| Z
Incoherent Type 3	HIF1A	TP53	CD81	++-	X -> Y, Y -> Z, X -| Z
Coherent Type 1	HIF1A	TP53	CD83	+++	X -> Y, Y -> Z, X -> Z
Coherent Type 1	HIF1A	TP53	CD99	+++	X -> Y, Y -> Z, X -> Z
Incoherent Type 3	HIF1A	TP53	CD99L2	++-	X -> Y, Y -> Z, X -| Z
Incoherent Type 3	HIF1A	TP53	CDC14B	++-	X -> Y, Y -> Z, X -| Z
Incoherent Type 3	HIF1A	TP53	CDC20	++-	X -> Y, Y -> Z, X -| Z
Incoherent Type 3	HIF1A	TP53	CDC23	++-	X -> Y, Y -> Z, X -| Z
Incoherent Type 3	HIF1A	TP53	CDC25B	++-	X -> Y, Y -> Z, X -| Z
Incoherent Type 3	HIF1A	TP53	CDC27	++-	X -> Y, Y -> Z, X -| Z
Coherent Type 1	HIF1A	TP53	CDC37	+++	X -> Y, Y -> Z, X -> Z
Incoherent Type 3	HIF1A	TP53	CDC40	++-	X -> Y, Y -> Z, X -| Z
Incoherent Type 3	HIF1A	TP53	CDC42	++-	X -> Y, Y -> Z, X -| Z
Incoherent Type 3	HIF1A	TP53	CDC42BPA	++-	X -> Y, Y -> Z, X -| Z
Incoherent Type 3	HIF1A	TP53	CDC45	++-	X -> Y, Y -> Z, X -| Z
Incoherent Type 3	HIF1A	TP53	CDC5L	++-	X -> Y, Y -> Z, X -| Z
Incoherent Type 3	HIF1A	TP53	CDC7	++-	X -> Y, Y -> Z, X -| Z
Incoherent Type 3	HIF1A	TP53	CDC73	++-	X -> Y, Y -> Z, X -| Z
Incoherent Type 3	HIF1A	TP53	CDCA2	++-	X -> Y, Y -> Z, X -| Z
Incoherent Type 3	HIF1A	TP53	CDCA3	++-	X -> Y, Y -> Z, X -| Z
Incoherent Type 3	HIF1A	TP53	CDCA4	++-	X -> Y, Y -> Z, X -| Z
Incoherent Type 3	HIF1A	TP53	CDCA7	++-	X -> Y, Y -> Z, X -| Z
Coherent Type 3	HIF1A	TP53	CDH15	+--	X -> Y, Y -| Z, X -| Z
Incoherent Type 3	HIF1A	TP53	CDH4	++-	X -> Y, Y -> Z, X -| Z
Incoherent Type 3	HIF1A	TP53	CDHR2	++-	X -> Y, Y -> Z, X -| Z
Incoherent Type 3	HIF1A	TP53	CDIPT	++-	X -> Y, Y -> Z, X -| Z
Incoherent Type 3	HIF1A	TP53	CDK1	++-	X -> Y, Y -> Z, X -| Z
Coherent Type 1	HIF1A	TP53	CDK10	+++	X -> Y, Y -> Z, X -> Z
Incoherent Type 3	HIF1A	TP53	CDK12	++-	X -> Y, Y -> Z, X -| Z
Incoherent Type 3	HIF1A	TP53	CDK14	++-	X -> Y, Y -> Z, X -| Z
Incoherent Type 3	HIF1A	TP53	CDK2AP1	++-	X -> Y, Y -> Z, X -| Z
Incoherent Type 3	HIF1A	TP53	CDK2AP2	++-	X -> Y, Y -> Z, X -| Z
Incoherent Type 3	HIF1A	TP53	CDK4	++-	X -> Y, Y -> Z, X -| Z
Incoherent Type 1	HIF1A	TP53	CDK5RAP3	+-+	X -> Y, Y -| Z, X -> Z
Incoherent Type 3	HIF1A	TP53	CDK6	++-	X -> Y, Y -> Z, X -| Z
Incoherent Type 3	HIF1A	TP53	CDK9	++-	X -> Y, Y -> Z, X -| Z
Coherent Type 1	HIF1A	TP53	CDKN2D	+++	X -> Y, Y -> Z, X -> Z
Incoherent Type 3	HIF1A	TP53	CDKN3	++-	X -> Y, Y -> Z, X -| Z
Incoherent Type 3	HIF1A	TP53	CDT1	++-	X -> Y, Y -> Z, X -| Z
Incoherent Type 3	HIF1A	TP53	CDV3	++-	X -> Y, Y -> Z, X -| Z
Incoherent Type 3	HIF1A	TP53	CDYL2	++-	X -> Y, Y -> Z, X -| Z
Incoherent Type 1	HIF1A	TP53	CEACAM19	+-+	X -> Y, Y -| Z, X -> Z
Coherent Type 1	HIF1A	TP53	CEBPB	+++	X -> Y, Y -> Z, X -> Z
Incoherent Type 3	HIF1A	TP53	CEBPG	++-	X -> Y, Y -> Z, X -| Z
Incoherent Type 3	HIF1A	TP53	CEBPZ	++-	X -> Y, Y -> Z, X -| Z
Incoherent Type 3	HIF1A	TP53	CELF1	++-	X -> Y, Y -> Z, X -| Z
Incoherent Type 3	HIF1A	TP53	CELSR1	++-	X -> Y, Y -> Z, X -| Z
Incoherent Type 3	HIF1A	TP53	CELSR3	++-	X -> Y, Y -> Z, X -| Z
Incoherent Type 3	HIF1A	TP53	CEMIP2	++-	X -> Y, Y -> Z, X -| Z
Coherent Type 1	HIF1A	TP53	CENATAC	+++	X -> Y, Y -> Z, X -> Z
Incoherent Type 3	HIF1A	TP53	CENPB	++-	X -> Y, Y -> Z, X -| Z
Incoherent Type 3	HIF1A	TP53	CENPBD1P	++-	X -> Y, Y -> Z, X -| Z
Incoherent Type 3	HIF1A	TP53	CENPE	++-	X -> Y, Y -> Z, X -| Z
Incoherent Type 3	HIF1A	TP53	CENPF	++-	X -> Y, Y -> Z, X -| Z
Incoherent Type 3	HIF1A	TP53	CENPI	++-	X -> Y, Y -> Z, X -| Z
Incoherent Type 3	HIF1A	TP53	CENPK	++-	X -> Y, Y -> Z, X -| Z
Incoherent Type 3	HIF1A	TP53	CENPP	++-	X -> Y, Y -> Z, X -| Z
Incoherent Type 3	HIF1A	TP53	CENPQ	++-	X -> Y, Y -> Z, X -| Z
Coherent Type 1	HIF1A	TP53	CENPT	+++	X -> Y, Y -> Z, X -> Z
Incoherent Type 3	HIF1A	TP53	CENPU	++-	X -> Y, Y -> Z, X -| Z
Coherent Type 1	HIF1A	TP53	CEP112	+++	X -> Y, Y -> Z, X -> Z
Incoherent Type 3	HIF1A	TP53	CEP128	++-	X -> Y, Y -> Z, X -| Z
Incoherent Type 3	HIF1A	TP53	CEP152	++-	X -> Y, Y -> Z, X -| Z
Incoherent Type 3	HIF1A	TP53	CEP162	++-	X -> Y, Y -> Z, X -| Z
Coherent Type 1	HIF1A	TP53	CEP170	+++	X -> Y, Y -> Z, X -> Z
Incoherent Type 3	HIF1A	TP53	CEP170B	++-	X -> Y, Y -> Z, X -| Z
Incoherent Type 3	HIF1A	TP53	CEP192	++-	X -> Y, Y -> Z, X -| Z
Incoherent Type 3	HIF1A	TP53	CEP250	++-	X -> Y, Y -> Z, X -| Z
Incoherent Type 3	HIF1A	TP53	CEP295	++-	X -> Y, Y -> Z, X -| Z
Incoherent Type 3	HIF1A	TP53	CEP350	++-	X -> Y, Y -> Z, X -| Z
Incoherent Type 3	HIF1A	TP53	CEP43	++-	X -> Y, Y -> Z, X -| Z
Incoherent Type 3	HIF1A	TP53	CEP55	++-	X -> Y, Y -> Z, X -| Z
Incoherent Type 3	HIF1A	TP53	CEP78	++-	X -> Y, Y -> Z, X -| Z
Incoherent Type 3	HIF1A	TP53	CEP83	++-	X -> Y, Y -> Z, X -| Z
Incoherent Type 3	HIF1A	TP53	CEP97	++-	X -> Y, Y -> Z, X -| Z
Incoherent Type 3	HIF1A	TP53	CEPT1	++-	X -> Y, Y -> Z, X -| Z
Coherent Type 1	HIF1A	TP53	CERCAM	+++	X -> Y, Y -> Z, X -> Z
Incoherent Type 3	HIF1A	TP53	CERK	++-	X -> Y, Y -> Z, X -| Z
Incoherent Type 3	HIF1A	TP53	CERS5	++-	X -> Y, Y -> Z, X -| Z
Incoherent Type 3	HIF1A	TP53	CERS6	++-	X -> Y, Y -> Z, X -| Z
Incoherent Type 3	HIF1A	TP53	CERT1	++-	X -> Y, Y -> Z, X -| Z
Incoherent Type 3	HIF1A	TP53	CES2	++-	X -> Y, Y -> Z, X -| Z
Coherent Type 1	HIF1A	TP53	CFAP251	+++	X -> Y, Y -> Z, X -> Z
Coherent Type 1	HIF1A	TP53	CFDP1	+++	X -> Y, Y -> Z, X -> Z
Incoherent Type 3	HIF1A	TP53	CGAS	++-	X -> Y, Y -> Z, X -| Z
Incoherent Type 3	HIF1A	TP53	CGGBP1	++-	X -> Y, Y -> Z, X -| Z
Incoherent Type 3	HIF1A	TP53	CGN	++-	X -> Y, Y -> Z, X -| Z
Incoherent Type 1	HIF1A	TP53	CH25H	+-+	X -> Y, Y -| Z, X -> Z
Coherent Type 3	HIF1A	TP53	CHAC1	+--	X -> Y, Y -| Z, X -| Z
Incoherent Type 3	HIF1A	TP53	CHCHD10	++-	X -> Y, Y -> Z, X -| Z
Coherent Type 1	HIF1A	TP53	CHCHD2	+++	X -> Y, Y -> Z, X -> Z
Coherent Type 1	HIF1A	TP53	CHCHD5	+++	X -> Y, Y -> Z, X -> Z
Coherent Type 1	HIF1A	TP53	CHD3	+++	X -> Y, Y -> Z, X -> Z
Incoherent Type 1	HIF1A	TP53	CHD5	+-+	X -> Y, Y -| Z, X -> Z
Incoherent Type 3	HIF1A	TP53	CHD8	++-	X -> Y, Y -> Z, X -| Z
Incoherent Type 3	HIF1A	TP53	CHD9	++-	X -> Y, Y -> Z, X -| Z
Incoherent Type 3	HIF1A	TP53	CHEK1	++-	X -> Y, Y -> Z, X -| Z
Incoherent Type 3	HIF1A	TP53	CHFR	++-	X -> Y, Y -> Z, X -| Z
Incoherent Type 3	HIF1A	TP53	CHIC1	++-	X -> Y, Y -> Z, X -| Z
Incoherent Type 3	HIF1A	TP53	CHID1	++-	X -> Y, Y -> Z, X -| Z
Incoherent Type 1	HIF1A	TP53	CHKB-CPT1B	+-+	X -> Y, Y -| Z, X -> Z
Incoherent Type 3	HIF1A	TP53	CHMP1A	++-	X -> Y, Y -> Z, X -| Z
Incoherent Type 3	HIF1A	TP53	CHMP2A	++-	X -> Y, Y -> Z, X -| Z
Coherent Type 1	HIF1A	TP53	CHMP2B	+++	X -> Y, Y -> Z, X -> Z
Coherent Type 1	HIF1A	TP53	CHMP4B	+++	X -> Y, Y -> Z, X -> Z
Coherent Type 1	HIF1A	TP53	CHMP5	+++	X -> Y, Y -> Z, X -> Z
Incoherent Type 3	HIF1A	TP53	CHMP6	++-	X -> Y, Y -> Z, X -| Z
Incoherent Type 3	HIF1A	TP53	CHMP7	++-	X -> Y, Y -> Z, X -| Z
Coherent Type 1	HIF1A	TP53	CHORDC1	+++	X -> Y, Y -> Z, X -> Z
Incoherent Type 3	HIF1A	TP53	CHP1	++-	X -> Y, Y -> Z, X -| Z
Incoherent Type 3	HIF1A	TP53	CHRAC1	++-	X -> Y, Y -> Z, X -| Z
Coherent Type 1	HIF1A	TP53	CHST11	+++	X -> Y, Y -> Z, X -> Z
Incoherent Type 3	HIF1A	TP53	CHTF18	++-	X -> Y, Y -> Z, X -| Z
Incoherent Type 3	HIF1A	TP53	CHUK	++-	X -> Y, Y -> Z, X -| Z
Incoherent Type 3	HIF1A	TP53	CIAO2A	++-	X -> Y, Y -> Z, X -| Z
Coherent Type 1	HIF1A	TP53	CIAO2B	+++	X -> Y, Y -> Z, X -> Z
Coherent Type 1	HIF1A	TP53	CIB1	+++	X -> Y, Y -> Z, X -> Z
Incoherent Type 3	HIF1A	TP53	CIC	++-	X -> Y, Y -> Z, X -| Z
Incoherent Type 3	HIF1A	TP53	CILK1	++-	X -> Y, Y -> Z, X -| Z
Incoherent Type 1	HIF1A	TP53	CILP2	+-+	X -> Y, Y -| Z, X -> Z
Incoherent Type 1	HIF1A	TP53	CIMAP1B	+-+	X -> Y, Y -| Z, X -> Z
Incoherent Type 3	HIF1A	TP53	CIP2A	++-	X -> Y, Y -> Z, X -| Z
Coherent Type 1	HIF1A	TP53	CISD3	+++	X -> Y, Y -> Z, X -> Z
Incoherent Type 3	HIF1A	TP53	CIT	++-	X -> Y, Y -> Z, X -| Z
Incoherent Type 1	HIF1A	TP53	CITED2	+-+	X -> Y, Y -| Z, X -> Z
Incoherent Type 1	HIF1A	TP53	CITED4	+-+	X -> Y, Y -| Z, X -> Z
Incoherent Type 3	HIF1A	TP53	CKAP2	++-	X -> Y, Y -> Z, X -| Z
Incoherent Type 3	HIF1A	TP53	CKAP2L	++-	X -> Y, Y -> Z, X -| Z
Incoherent Type 3	HIF1A	TP53	CKAP5	++-	X -> Y, Y -> Z, X -| Z
Incoherent Type 3	HIF1A	TP53	CKS1B	++-	X -> Y, Y -> Z, X -| Z
Coherent Type 1	HIF1A	TP53	CKS2	+++	X -> Y, Y -> Z, X -> Z
Incoherent Type 3	HIF1A	TP53	CLASP2	++-	X -> Y, Y -> Z, X -| Z
Incoherent Type 1	HIF1A	TP53	CLASRP	+-+	X -> Y, Y -| Z, X -> Z
Incoherent Type 3	HIF1A	TP53	CLBA1	++-	X -> Y, Y -> Z, X -| Z
Incoherent Type 3	HIF1A	TP53	CLCN3	++-	X -> Y, Y -> Z, X -| Z
Incoherent Type 3	HIF1A	TP53	CLCN5	++-	X -> Y, Y -> Z, X -| Z
Incoherent Type 3	HIF1A	TP53	CLDN1	++-	X -> Y, Y -> Z, X -| Z
Coherent Type 1	HIF1A	TP53	CLDN12	+++	X -> Y, Y -> Z, X -> Z
Coherent Type 1	HIF1A	TP53	CLDN15	+++	X -> Y, Y -> Z, X -> Z
Coherent Type 1	HIF1A	TP53	CLDN7	+++	X -> Y, Y -> Z, X -> Z
Incoherent Type 3	HIF1A	TP53	CLDND1	++-	X -> Y, Y -> Z, X -| Z
Incoherent Type 3	HIF1A	TP53	CLGN	++-	X -> Y, Y -> Z, X -| Z
Coherent Type 1	HIF1A	TP53	CLIC1	+++	X -> Y, Y -> Z, X -> Z
Incoherent Type 1	HIF1A	TP53	CLIC3	+-+	X -> Y, Y -| Z, X -> Z
Incoherent Type 3	HIF1A	TP53	CLIC6	++-	X -> Y, Y -> Z, X -| Z
Incoherent Type 3	HIF1A	TP53	CLIP1	++-	X -> Y, Y -> Z, X -| Z
Coherent Type 1	HIF1A	TP53	CLIP2	+++	X -> Y, Y -> Z, X -> Z
Coherent Type 1	HIF1A	TP53	CLK4	+++	X -> Y, Y -> Z, X -> Z
Coherent Type 1	HIF1A	TP53	CLMN	+++	X -> Y, Y -> Z, X -> Z
Incoherent Type 3	HIF1A	TP53	CLP1	++-	X -> Y, Y -> Z, X -| Z
Incoherent Type 3	HIF1A	TP53	CLPB	++-	X -> Y, Y -> Z, X -| Z
Coherent Type 1	HIF1A	TP53	CLPP	+++	X -> Y, Y -> Z, X -> Z
Incoherent Type 3	HIF1A	TP53	CLPTM1	++-	X -> Y, Y -> Z, X -| Z
Incoherent Type 3	HIF1A	TP53	CLPTM1L	++-	X -> Y, Y -> Z, X -| Z
Incoherent Type 3	HIF1A	TP53	CLSPN	++-	X -> Y, Y -> Z, X -| Z
Incoherent Type 3	HIF1A	TP53	CLSTN3	++-	X -> Y, Y -> Z, X -| Z
Coherent Type 1	HIF1A	TP53	CLTA	+++	X -> Y, Y -> Z, X -> Z
Incoherent Type 3	HIF1A	TP53	CLTB	++-	X -> Y, Y -> Z, X -| Z
Incoherent Type 3	HIF1A	TP53	CLTC	++-	X -> Y, Y -> Z, X -| Z
Incoherent Type 3	HIF1A	TP53	CLUH	++-	X -> Y, Y -> Z, X -| Z
Incoherent Type 3	HIF1A	TP53	CMKLR2	++-	X -> Y, Y -> Z, X -| Z
Incoherent Type 3	HIF1A	TP53	CMTM3	++-	X -> Y, Y -> Z, X -| Z
Incoherent Type 3	HIF1A	TP53	CMTM4	++-	X -> Y, Y -> Z, X -| Z
Incoherent Type 3	HIF1A	TP53	CMTM6	++-	X -> Y, Y -> Z, X -| Z
Incoherent Type 3	HIF1A	TP53	CNN2	++-	X -> Y, Y -> Z, X -| Z
Incoherent Type 3	HIF1A	TP53	CNN3	++-	X -> Y, Y -> Z, X -| Z
Incoherent Type 3	HIF1A	TP53	CNOT2	++-	X -> Y, Y -> Z, X -| Z
Incoherent Type 3	HIF1A	TP53	CNOT3	++-	X -> Y, Y -> Z, X -| Z
Coherent Type 1	HIF1A	TP53	CNOT4	+++	X -> Y, Y -> Z, X -> Z
Incoherent Type 3	HIF1A	TP53	CNOT6	++-	X -> Y, Y -> Z, X -| Z
Coherent Type 1	HIF1A	TP53	CNPPD1	+++	X -> Y, Y -> Z, X -> Z
Incoherent Type 3	HIF1A	TP53	CNTRL	++-	X -> Y, Y -> Z, X -| Z
Coherent Type 1	HIF1A	TP53	COA6	+++	X -> Y, Y -> Z, X -> Z
Incoherent Type 3	HIF1A	TP53	COASY	++-	X -> Y, Y -> Z, X -| Z
Coherent Type 1	HIF1A	TP53	COBLL1	+++	X -> Y, Y -> Z, X -> Z
Incoherent Type 3	HIF1A	TP53	COG1	++-	X -> Y, Y -> Z, X -| Z
Incoherent Type 3	HIF1A	TP53	COG6	++-	X -> Y, Y -> Z, X -| Z
Coherent Type 1	HIF1A	TP53	COG7	+++	X -> Y, Y -> Z, X -> Z
Incoherent Type 3	HIF1A	TP53	COL12A1	++-	X -> Y, Y -> Z, X -| Z
Incoherent Type 3	HIF1A	TP53	COL17A1	++-	X -> Y, Y -> Z, X -| Z
Incoherent Type 1	HIF1A	TP53	COL26A1	+-+	X -> Y, Y -| Z, X -> Z
Incoherent Type 3	HIF1A	TP53	COL4A1	++-	X -> Y, Y -> Z, X -| Z
Incoherent Type 3	HIF1A	TP53	COL6A1	++-	X -> Y, Y -> Z, X -| Z
Incoherent Type 1	HIF1A	TP53	COL7A1	+-+	X -> Y, Y -| Z, X -> Z
Coherent Type 1	HIF1A	TP53	COL8A1	+++	X -> Y, Y -> Z, X -> Z
Coherent Type 3	HIF1A	TP53	COL9A3	+--	X -> Y, Y -| Z, X -| Z
Incoherent Type 3	HIF1A	TP53	COLGALT1	++-	X -> Y, Y -> Z, X -| Z
Incoherent Type 3	HIF1A	TP53	COMMD4	++-	X -> Y, Y -> Z, X -| Z
Coherent Type 1	HIF1A	TP53	COMMD6	+++	X -> Y, Y -> Z, X -> Z
Coherent Type 1	HIF1A	TP53	COMT	+++	X -> Y, Y -> Z, X -> Z
Coherent Type 1	HIF1A	TP53	COMTD1	+++	X -> Y, Y -> Z, X -> Z
Incoherent Type 3	HIF1A	TP53	COP1	++-	X -> Y, Y -> Z, X -| Z
Incoherent Type 3	HIF1A	TP53	COPA	++-	X -> Y, Y -> Z, X -| Z
Incoherent Type 3	HIF1A	TP53	COPB1	++-	X -> Y, Y -> Z, X -| Z
Incoherent Type 3	HIF1A	TP53	COPE	++-	X -> Y, Y -> Z, X -| Z
Incoherent Type 3	HIF1A	TP53	COPG2	++-	X -> Y, Y -> Z, X -| Z
Coherent Type 1	HIF1A	TP53	COPRS	+++	X -> Y, Y -> Z, X -> Z
Coherent Type 1	HIF1A	TP53	COPS2	+++	X -> Y, Y -> Z, X -> Z
Incoherent Type 3	HIF1A	TP53	COPS6	++-	X -> Y, Y -> Z, X -| Z
Incoherent Type 3	HIF1A	TP53	COPZ1	++-	X -> Y, Y -> Z, X -| Z
Coherent Type 3	HIF1A	TP53	COQ4	+--	X -> Y, Y -| Z, X -| Z
Coherent Type 1	HIF1A	TP53	CORO1B	+++	X -> Y, Y -> Z, X -> Z
Incoherent Type 3	HIF1A	TP53	COTL1	++-	X -> Y, Y -> Z, X -| Z
Incoherent Type 3	HIF1A	TP53	COX17	++-	X -> Y, Y -> Z, X -| Z
Incoherent Type 3	HIF1A	TP53	COX19	++-	X -> Y, Y -> Z, X -| Z
Coherent Type 1	HIF1A	TP53	COX4I1	+++	X -> Y, Y -> Z, X -> Z
Incoherent Type 3	HIF1A	TP53	COX6C	++-	X -> Y, Y -> Z, X -| Z
Coherent Type 1	HIF1A	TP53	COX7A2	+++	X -> Y, Y -> Z, X -> Z
Coherent Type 1	HIF1A	TP53	COX7B	+++	X -> Y, Y -> Z, X -> Z
Incoherent Type 3	HIF1A	TP53	CPE	++-	X -> Y, Y -> Z, X -| Z
Coherent Type 1	HIF1A	TP53	CPEB2	+++	X -> Y, Y -> Z, X -> Z
Incoherent Type 3	HIF1A	TP53	CPEB4	++-	X -> Y, Y -> Z, X -| Z
Incoherent Type 3	HIF1A	TP53	CPLANE1	++-	X -> Y, Y -> Z, X -| Z
Incoherent Type 3	HIF1A	TP53	CPM	++-	X -> Y, Y -> Z, X -| Z
Incoherent Type 3	HIF1A	TP53	CPNE1	++-	X -> Y, Y -> Z, X -| Z
Incoherent Type 1	HIF1A	TP53	CPNE7	+-+	X -> Y, Y -| Z, X -> Z
Coherent Type 1	HIF1A	TP53	CPNE8	+++	X -> Y, Y -> Z, X -> Z
Incoherent Type 3	HIF1A	TP53	CPS1	++-	X -> Y, Y -> Z, X -| Z
Incoherent Type 3	HIF1A	TP53	CPSF2	++-	X -> Y, Y -> Z, X -| Z
Incoherent Type 3	HIF1A	TP53	CPSF3	++-	X -> Y, Y -> Z, X -| Z
Incoherent Type 3	HIF1A	TP53	CPSF7	++-	X -> Y, Y -> Z, X -| Z
Incoherent Type 3	HIF1A	TP53	CPT1C	++-	X -> Y, Y -> Z, X -| Z
Incoherent Type 3	HIF1A	TP53	CPTP	++-	X -> Y, Y -> Z, X -| Z
Incoherent Type 1	HIF1A	TP53	CPXM2	+-+	X -> Y, Y -| Z, X -> Z
Coherent Type 1	HIF1A	TP53	CRAT	+++	X -> Y, Y -> Z, X -> Z
Incoherent Type 3	HIF1A	TP53	CREB3	++-	X -> Y, Y -> Z, X -| Z
Incoherent Type 3	HIF1A	TP53	CREB3L1	++-	X -> Y, Y -> Z, X -| Z
Incoherent Type 3	HIF1A	TP53	CREBL2	++-	X -> Y, Y -> Z, X -| Z
Coherent Type 3	HIF1A	TP53	CRELD1	+--	X -> Y, Y -| Z, X -| Z
Coherent Type 3	HIF1A	TP53	CRELD2	+--	X -> Y, Y -| Z, X -| Z
Incoherent Type 3	HIF1A	TP53	CRIM1	++-	X -> Y, Y -> Z, X -| Z
Coherent Type 1	HIF1A	TP53	CRIP2	+++	X -> Y, Y -> Z, X -> Z
Incoherent Type 3	HIF1A	TP53	CRIPT	++-	X -> Y, Y -> Z, X -| Z
Incoherent Type 3	HIF1A	TP53	CRK	++-	X -> Y, Y -> Z, X -| Z
Incoherent Type 3	HIF1A	TP53	CRNKL1	++-	X -> Y, Y -> Z, X -| Z
Coherent Type 1	HIF1A	TP53	CRTAP	+++	X -> Y, Y -> Z, X -> Z
Incoherent Type 3	HIF1A	TP53	CRTC1	++-	X -> Y, Y -> Z, X -| Z
Coherent Type 1	HIF1A	TP53	CRTC2	+++	X -> Y, Y -> Z, X -> Z
Coherent Type 1	HIF1A	TP53	CRTC3	+++	X -> Y, Y -> Z, X -> Z
Incoherent Type 3	HIF1A	TP53	CRYBG3	++-	X -> Y, Y -> Z, X -| Z
Incoherent Type 3	HIF1A	TP53	CRYZ	++-	X -> Y, Y -> Z, X -| Z
Incoherent Type 1	HIF1A	TP53	CSAD	+-+	X -> Y, Y -| Z, X -> Z
Coherent Type 1	HIF1A	TP53	CSDE1	+++	X -> Y, Y -> Z, X -> Z
Incoherent Type 3	HIF1A	TP53	CSE1L	++-	X -> Y, Y -> Z, X -| Z
Incoherent Type 3	HIF1A	TP53	CSF1	++-	X -> Y, Y -> Z, X -| Z
Coherent Type 1	HIF1A	TP53	CSF2	+++	X -> Y, Y -> Z, X -> Z
Incoherent Type 3	HIF1A	TP53	CSF3	++-	X -> Y, Y -> Z, X -| Z
Incoherent Type 3	HIF1A	TP53	CSK	++-	X -> Y, Y -> Z, X -| Z
Incoherent Type 3	HIF1A	TP53	CSNK1A1	++-	X -> Y, Y -> Z, X -| Z
Coherent Type 1	HIF1A	TP53	CSNK1D	+++	X -> Y, Y -> Z, X -> Z
Coherent Type 1	HIF1A	TP53	CSNK1E	+++	X -> Y, Y -> Z, X -> Z
Incoherent Type 3	HIF1A	TP53	CSNK1G1	++-	X -> Y, Y -> Z, X -| Z
Incoherent Type 3	HIF1A	TP53	CSNK1G2	++-	X -> Y, Y -> Z, X -| Z
Incoherent Type 3	HIF1A	TP53	CSNK2A1	++-	X -> Y, Y -> Z, X -| Z
Incoherent Type 3	HIF1A	TP53	CSPG5	++-	X -> Y, Y -> Z, X -| Z
Incoherent Type 3	HIF1A	TP53	CSRNP2	++-	X -> Y, Y -> Z, X -| Z
Incoherent Type 3	HIF1A	TP53	CSRNP3	++-	X -> Y, Y -> Z, X -| Z
Incoherent Type 3	HIF1A	TP53	CSRP1	++-	X -> Y, Y -> Z, X -| Z
Incoherent Type 3	HIF1A	TP53	CST1	++-	X -> Y, Y -> Z, X -| Z
Coherent Type 1	HIF1A	TP53	CST3	+++	X -> Y, Y -> Z, X -> Z
Incoherent Type 3	HIF1A	TP53	CST4	++-	X -> Y, Y -> Z, X -| Z
Coherent Type 1	HIF1A	TP53	CSTB	+++	X -> Y, Y -> Z, X -> Z
Incoherent Type 3	HIF1A	TP53	CSTF1	++-	X -> Y, Y -> Z, X -| Z
Incoherent Type 3	HIF1A	TP53	CSTF3	++-	X -> Y, Y -> Z, X -| Z
Incoherent Type 3	HIF1A	TP53	CTBP1	++-	X -> Y, Y -> Z, X -| Z
Incoherent Type 3	HIF1A	TP53	CTBP2	++-	X -> Y, Y -> Z, X -| Z
Incoherent Type 3	HIF1A	TP53	CTCF	++-	X -> Y, Y -> Z, X -| Z
Incoherent Type 3	HIF1A	TP53	CTDSP2	++-	X -> Y, Y -> Z, X -| Z
Incoherent Type 3	HIF1A	TP53	CTDSPL	++-	X -> Y, Y -> Z, X -| Z
Coherent Type 3	HIF1A	TP53	CTF1	+--	X -> Y, Y -| Z, X -| Z
Coherent Type 1	HIF1A	TP53	CTIF	+++	X -> Y, Y -> Z, X -> Z
Incoherent Type 3	HIF1A	TP53	CTNNA1	++-	X -> Y, Y -> Z, X -| Z
Coherent Type 1	HIF1A	TP53	CTNNAL1	+++	X -> Y, Y -> Z, X -> Z
Incoherent Type 3	HIF1A	TP53	CTNNB1	++-	X -> Y, Y -> Z, X -| Z
Incoherent Type 3	HIF1A	TP53	CTNS	++-	X -> Y, Y -> Z, X -| Z
Incoherent Type 3	HIF1A	TP53	CTR9	++-	X -> Y, Y -> Z, X -| Z
Coherent Type 1	HIF1A	TP53	CTSA	+++	X -> Y, Y -> Z, X -> Z
Coherent Type 1	HIF1A	TP53	CTSC	+++	X -> Y, Y -> Z, X -> Z
Incoherent Type 3	HIF1A	TP53	CTSF	++-	X -> Y, Y -> Z, X -| Z
Coherent Type 1	HIF1A	TP53	CTSL	+++	X -> Y, Y -> Z, X -> Z
Coherent Type 1	HIF1A	TP53	CTSZ	+++	X -> Y, Y -> Z, X -> Z
Coherent Type 1	HIF1A	TP53	CTU1	+++	X -> Y, Y -> Z, X -> Z
Incoherent Type 3	HIF1A	TP53	CTU2	++-	X -> Y, Y -> Z, X -| Z
Coherent Type 1	HIF1A	TP53	CTXN1	+++	X -> Y, Y -> Z, X -> Z
Coherent Type 1	HIF1A	TP53	CUEDC1	+++	X -> Y, Y -> Z, X -> Z
Incoherent Type 3	HIF1A	TP53	CUEDC2	++-	X -> Y, Y -> Z, X -| Z
Incoherent Type 3	HIF1A	TP53	CUL2	++-	X -> Y, Y -> Z, X -| Z
Incoherent Type 3	HIF1A	TP53	CUL3	++-	X -> Y, Y -> Z, X -| Z
Incoherent Type 3	HIF1A	TP53	CUL4B	++-	X -> Y, Y -> Z, X -| Z
Incoherent Type 3	HIF1A	TP53	CUL5	++-	X -> Y, Y -> Z, X -| Z
Incoherent Type 3	HIF1A	TP53	CUL9	++-	X -> Y, Y -> Z, X -| Z
Coherent Type 1	HIF1A	TP53	CUTA	+++	X -> Y, Y -> Z, X -> Z
Incoherent Type 3	HIF1A	TP53	CUX1	++-	X -> Y, Y -> Z, X -| Z
Incoherent Type 3	HIF1A	TP53	CWC15	++-	X -> Y, Y -> Z, X -| Z
Coherent Type 1	HIF1A	TP53	CWF19L2	+++	X -> Y, Y -> Z, X -> Z
Incoherent Type 3	HIF1A	TP53	CXADR	++-	X -> Y, Y -> Z, X -| Z
Incoherent Type 1	HIF1A	TP53	CXCL16	+-+	X -> Y, Y -| Z, X -> Z
Incoherent Type 3	HIF1A	TP53	CYB561	++-	X -> Y, Y -> Z, X -| Z
Incoherent Type 3	HIF1A	TP53	CYB5B	++-	X -> Y, Y -> Z, X -| Z
Incoherent Type 3	HIF1A	TP53	CYB5R1	++-	X -> Y, Y -> Z, X -| Z
Coherent Type 1	HIF1A	TP53	CYB5R3	+++	X -> Y, Y -> Z, X -> Z
Incoherent Type 3	HIF1A	TP53	CYB5R4	++-	X -> Y, Y -> Z, X -| Z
Incoherent Type 1	HIF1A	TP53	CYBA	+-+	X -> Y, Y -| Z, X -> Z
Incoherent Type 3	HIF1A	TP53	CYC1	++-	X -> Y, Y -> Z, X -| Z
Incoherent Type 3	HIF1A	TP53	CYCS	++-	X -> Y, Y -> Z, X -| Z
Incoherent Type 3	HIF1A	TP53	CYFIP1	++-	X -> Y, Y -> Z, X -| Z
Incoherent Type 3	HIF1A	TP53	CYLD	++-	X -> Y, Y -> Z, X -| Z
Incoherent Type 1	HIF1A	TP53	CYP2E1	+-+	X -> Y, Y -| Z, X -> Z
Incoherent Type 3	HIF1A	TP53	CYP3A5	++-	X -> Y, Y -> Z, X -| Z
Incoherent Type 3	HIF1A	TP53	CYREN	++-	X -> Y, Y -> Z, X -| Z
Incoherent Type 3	HIF1A	TP53	CYRIB	++-	X -> Y, Y -> Z, X -| Z
Coherent Type 1	HIF1A	TP53	CYTH2	+++	X -> Y, Y -> Z, X -> Z
Incoherent Type 3	HIF1A	TP53	CYTH3	++-	X -> Y, Y -> Z, X -| Z
Coherent Type 3	HIF1A	TP53	D2HGDH	+--	X -> Y, Y -| Z, X -| Z
Incoherent Type 3	HIF1A	TP53	DAAM1	++-	X -> Y, Y -> Z, X -| Z
Incoherent Type 1	HIF1A	TP53	DAAM2	+-+	X -> Y, Y -| Z, X -> Z
Incoherent Type 3	HIF1A	TP53	DAD1	++-	X -> Y, Y -> Z, X -| Z
Incoherent Type 3	HIF1A	TP53	DAG1	++-	X -> Y, Y -> Z, X -| Z
Coherent Type 1	HIF1A	TP53	DALRD3	+++	X -> Y, Y -> Z, X -> Z
Coherent Type 1	HIF1A	TP53	DAP3	+++	X -> Y, Y -> Z, X -> Z
Coherent Type 1	HIF1A	TP53	DAPK3	+++	X -> Y, Y -> Z, X -> Z
Incoherent Type 3	HIF1A	TP53	DARS2	++-	X -> Y, Y -> Z, X -| Z
Incoherent Type 3	HIF1A	TP53	DAZAP1	++-	X -> Y, Y -> Z, X -| Z
Coherent Type 1	HIF1A	TP53	DAZAP2	+++	X -> Y, Y -> Z, X -> Z
Incoherent Type 3	HIF1A	TP53	DBF4	++-	X -> Y, Y -> Z, X -| Z
Incoherent Type 1	HIF1A	TP53	DBH	+-+	X -> Y, Y -| Z, X -> Z
Incoherent Type 3	HIF1A	TP53	DBN1	++-	X -> Y, Y -> Z, X -| Z
Incoherent Type 3	HIF1A	TP53	DBNL	++-	X -> Y, Y -> Z, X -| Z
Incoherent Type 3	HIF1A	TP53	DBT	++-	X -> Y, Y -> Z, X -| Z
Incoherent Type 3	HIF1A	TP53	DCAF11	++-	X -> Y, Y -> Z, X -| Z
Incoherent Type 3	HIF1A	TP53	DCAF12	++-	X -> Y, Y -> Z, X -| Z
Coherent Type 1	HIF1A	TP53	DCAF15	+++	X -> Y, Y -> Z, X -> Z
Incoherent Type 3	HIF1A	TP53	DCAF17	++-	X -> Y, Y -> Z, X -| Z
Incoherent Type 3	HIF1A	TP53	DCAF4	++-	X -> Y, Y -> Z, X -| Z
Incoherent Type 3	HIF1A	TP53	DCAF6	++-	X -> Y, Y -> Z, X -| Z
Incoherent Type 3	HIF1A	TP53	DCAF7	++-	X -> Y, Y -> Z, X -| Z
Incoherent Type 3	HIF1A	TP53	DCBLD2	++-	X -> Y, Y -> Z, X -| Z
Incoherent Type 3	HIF1A	TP53	DCK	++-	X -> Y, Y -> Z, X -| Z
Incoherent Type 3	HIF1A	TP53	DCTN3	++-	X -> Y, Y -> Z, X -| Z
Coherent Type 1	HIF1A	TP53	DCTN6	+++	X -> Y, Y -> Z, X -> Z
Incoherent Type 3	HIF1A	TP53	DCUN1D1	++-	X -> Y, Y -> Z, X -| Z
Incoherent Type 3	HIF1A	TP53	DCXR	++-	X -> Y, Y -> Z, X -| Z
Incoherent Type 3	HIF1A	TP53	DDAH1	++-	X -> Y, Y -> Z, X -| Z
Coherent Type 1	HIF1A	TP53	DDAH2	+++	X -> Y, Y -> Z, X -> Z
Incoherent Type 3	HIF1A	TP53	DDHD1	++-	X -> Y, Y -> Z, X -| Z
Incoherent Type 3	HIF1A	TP53	DDI2	++-	X -> Y, Y -> Z, X -| Z
Incoherent Type 1	HIF1A	TP53	DDIT4	+-+	X -> Y, Y -| Z, X -> Z
Incoherent Type 3	HIF1A	TP53	DDOST	++-	X -> Y, Y -> Z, X -| Z
Incoherent Type 3	HIF1A	TP53	DDX11	++-	X -> Y, Y -> Z, X -| Z
Incoherent Type 3	HIF1A	TP53	DDX18	++-	X -> Y, Y -> Z, X -| Z
Incoherent Type 3	HIF1A	TP53	DDX21	++-	X -> Y, Y -> Z, X -| Z
Incoherent Type 3	HIF1A	TP53	DDX3X	++-	X -> Y, Y -> Z, X -| Z
Coherent Type 1	HIF1A	TP53	DDX41	+++	X -> Y, Y -> Z, X -> Z
Incoherent Type 3	HIF1A	TP53	DDX42	++-	X -> Y, Y -> Z, X -| Z
Incoherent Type 3	HIF1A	TP53	DDX46	++-	X -> Y, Y -> Z, X -| Z
Incoherent Type 3	HIF1A	TP53	DDX52	++-	X -> Y, Y -> Z, X -| Z
Incoherent Type 3	HIF1A	TP53	DDX54	++-	X -> Y, Y -> Z, X -| Z
Incoherent Type 3	HIF1A	TP53	DDX6	++-	X -> Y, Y -> Z, X -| Z
Incoherent Type 3	HIF1A	TP53	DDX60	++-	X -> Y, Y -> Z, X -| Z
Incoherent Type 3	HIF1A	TP53	DEAF1	++-	X -> Y, Y -> Z, X -| Z
Coherent Type 1	HIF1A	TP53	DEDD2	+++	X -> Y, Y -> Z, X -> Z
Incoherent Type 3	HIF1A	TP53	DEK	++-	X -> Y, Y -> Z, X -| Z
Coherent Type 1	HIF1A	TP53	DELE1	+++	X -> Y, Y -> Z, X -> Z
Incoherent Type 3	HIF1A	TP53	DENND11	++-	X -> Y, Y -> Z, X -| Z
Incoherent Type 3	HIF1A	TP53	DENND1B	++-	X -> Y, Y -> Z, X -| Z
Coherent Type 1	HIF1A	TP53	DENND2A	+++	X -> Y, Y -> Z, X -> Z
Coherent Type 1	HIF1A	TP53	DENND3	+++	X -> Y, Y -> Z, X -> Z
Incoherent Type 3	HIF1A	TP53	DENND4A	++-	X -> Y, Y -> Z, X -| Z
Incoherent Type 3	HIF1A	TP53	DENND4B	++-	X -> Y, Y -> Z, X -| Z
Coherent Type 1	HIF1A	TP53	DENND5A	+++	X -> Y, Y -> Z, X -> Z
Incoherent Type 3	HIF1A	TP53	DENR	++-	X -> Y, Y -> Z, X -| Z
Incoherent Type 3	HIF1A	TP53	DEPDC1	++-	X -> Y, Y -> Z, X -| Z
Incoherent Type 3	HIF1A	TP53	DEPDC1B	++-	X -> Y, Y -> Z, X -| Z
Incoherent Type 3	HIF1A	TP53	DERL2	++-	X -> Y, Y -> Z, X -| Z
Coherent Type 3	HIF1A	TP53	DERL3	+--	X -> Y, Y -| Z, X -| Z
Incoherent Type 3	HIF1A	TP53	DESI2	++-	X -> Y, Y -> Z, X -| Z
Incoherent Type 3	HIF1A	TP53	DGAT1	++-	X -> Y, Y -> Z, X -| Z
Incoherent Type 3	HIF1A	TP53	DGAT2	++-	X -> Y, Y -> Z, X -| Z
Incoherent Type 3	HIF1A	TP53	DGKQ	++-	X -> Y, Y -> Z, X -| Z
Incoherent Type 3	HIF1A	TP53	DGUOK	++-	X -> Y, Y -> Z, X -| Z
Incoherent Type 3	HIF1A	TP53	DHCR7	++-	X -> Y, Y -> Z, X -| Z
Incoherent Type 3	HIF1A	TP53	DHFR	++-	X -> Y, Y -> Z, X -| Z
Incoherent Type 3	HIF1A	TP53	DHODH	++-	X -> Y, Y -> Z, X -| Z
Incoherent Type 3	HIF1A	TP53	DHRS11	++-	X -> Y, Y -> Z, X -| Z
Coherent Type 3	HIF1A	TP53	DHRS3	+--	X -> Y, Y -| Z, X -| Z
Incoherent Type 1	HIF1A	TP53	DHRS4	+-+	X -> Y, Y -| Z, X -> Z
Incoherent Type 3	HIF1A	TP53	DHX15	++-	X -> Y, Y -> Z, X -| Z
Incoherent Type 3	HIF1A	TP53	DHX29	++-	X -> Y, Y -> Z, X -| Z
Incoherent Type 3	HIF1A	TP53	DHX30	++-	X -> Y, Y -> Z, X -| Z
Incoherent Type 3	HIF1A	TP53	DHX33	++-	X -> Y, Y -> Z, X -| Z
Incoherent Type 3	HIF1A	TP53	DHX35	++-	X -> Y, Y -> Z, X -| Z
Incoherent Type 3	HIF1A	TP53	DHX57	++-	X -> Y, Y -> Z, X -| Z
Coherent Type 3	HIF1A	TP53	DHX58	+--	X -> Y, Y -| Z, X -| Z
Coherent Type 1	HIF1A	TP53	DIAPH2	+++	X -> Y, Y -> Z, X -> Z
Incoherent Type 3	HIF1A	TP53	DIAPH3	++-	X -> Y, Y -> Z, X -| Z
Incoherent Type 3	HIF1A	TP53	DICER1	++-	X -> Y, Y -> Z, X -| Z
Coherent Type 1	HIF1A	TP53	DIPK1A	+++	X -> Y, Y -> Z, X -> Z
Incoherent Type 3	HIF1A	TP53	DIPK1B	++-	X -> Y, Y -> Z, X -| Z
Incoherent Type 3	HIF1A	TP53	DIS3	++-	X -> Y, Y -> Z, X -| Z
Incoherent Type 3	HIF1A	TP53	DIXDC1	++-	X -> Y, Y -> Z, X -| Z
Incoherent Type 3	HIF1A	TP53	DLAT	++-	X -> Y, Y -> Z, X -| Z
Incoherent Type 3	HIF1A	TP53	DLD	++-	X -> Y, Y -> Z, X -| Z
Incoherent Type 3	HIF1A	TP53	DLG1	++-	X -> Y, Y -> Z, X -| Z
Coherent Type 1	HIF1A	TP53	DLG4	+++	X -> Y, Y -> Z, X -> Z
Incoherent Type 3	HIF1A	TP53	DLGAP1	++-	X -> Y, Y -> Z, X -| Z
Incoherent Type 1	HIF1A	TP53	DLGAP2	+-+	X -> Y, Y -| Z, X -> Z
Incoherent Type 3	HIF1A	TP53	DLGAP5	++-	X -> Y, Y -> Z, X -| Z
Incoherent Type 3	HIF1A	TP53	DLST	++-	X -> Y, Y -> Z, X -| Z
Incoherent Type 3	HIF1A	TP53	DMAP1	++-	X -> Y, Y -> Z, X -| Z
Coherent Type 1	HIF1A	TP53	DMPK	+++	X -> Y, Y -> Z, X -> Z
Incoherent Type 3	HIF1A	TP53	DMWD	++-	X -> Y, Y -> Z, X -| Z
Incoherent Type 3	HIF1A	TP53	DMXL1	++-	X -> Y, Y -> Z, X -| Z
Incoherent Type 3	HIF1A	TP53	DMXL2	++-	X -> Y, Y -> Z, X -| Z
Incoherent Type 3	HIF1A	TP53	DNA2	++-	X -> Y, Y -> Z, X -| Z
Incoherent Type 3	HIF1A	TP53	DNAAF10	++-	X -> Y, Y -> Z, X -| Z
Incoherent Type 1	HIF1A	TP53	DNAAF3	+-+	X -> Y, Y -| Z, X -> Z
Incoherent Type 1	HIF1A	TP53	DNAH1	+-+	X -> Y, Y -| Z, X -> Z
Incoherent Type 3	HIF1A	TP53	DNAJA1	++-	X -> Y, Y -> Z, X -| Z
Incoherent Type 3	HIF1A	TP53	DNAJA3	++-	X -> Y, Y -> Z, X -| Z
Coherent Type 1	HIF1A	TP53	DNAJB1	+++	X -> Y, Y -> Z, X -> Z
Incoherent Type 3	HIF1A	TP53	DNAJB11	++-	X -> Y, Y -> Z, X -| Z
Incoherent Type 3	HIF1A	TP53	DNAJB14	++-	X -> Y, Y -> Z, X -| Z
Coherent Type 1	HIF1A	TP53	DNAJB2	+++	X -> Y, Y -> Z, X -> Z
Incoherent Type 3	HIF1A	TP53	DNAJB5	++-	X -> Y, Y -> Z, X -| Z
Coherent Type 1	HIF1A	TP53	DNAJB6	+++	X -> Y, Y -> Z, X -> Z
Incoherent Type 3	HIF1A	TP53	DNAJB9	++-	X -> Y, Y -> Z, X -| Z
Coherent Type 1	HIF1A	TP53	DNAJC1	+++	X -> Y, Y -> Z, X -> Z
Incoherent Type 3	HIF1A	TP53	DNAJC10	++-	X -> Y, Y -> Z, X -| Z
Incoherent Type 3	HIF1A	TP53	DNAJC13	++-	X -> Y, Y -> Z, X -| Z
Incoherent Type 1	HIF1A	TP53	DNAJC25-GNG10	+-+	X -> Y, Y -| Z, X -> Z
Coherent Type 1	HIF1A	TP53	DNAJC4	+++	X -> Y, Y -> Z, X -> Z
Incoherent Type 3	HIF1A	TP53	DNAJC5	++-	X -> Y, Y -> Z, X -| Z
Coherent Type 1	HIF1A	TP53	DNAJC7	+++	X -> Y, Y -> Z, X -> Z
Incoherent Type 3	HIF1A	TP53	DNASE2	++-	X -> Y, Y -> Z, X -| Z
Coherent Type 3	HIF1A	TP53	DNHD1	+--	X -> Y, Y -| Z, X -| Z
Incoherent Type 3	HIF1A	TP53	DNM1	++-	X -> Y, Y -> Z, X -| Z
Coherent Type 1	HIF1A	TP53	DNM1L	+++	X -> Y, Y -> Z, X -> Z
Coherent Type 1	HIF1A	TP53	DNM2	+++	X -> Y, Y -> Z, X -> Z
Incoherent Type 3	HIF1A	TP53	DNMBP	++-	X -> Y, Y -> Z, X -| Z
Incoherent Type 3	HIF1A	TP53	DNMT1	++-	X -> Y, Y -> Z, X -| Z
Incoherent Type 3	HIF1A	TP53	DNPEP	++-	X -> Y, Y -> Z, X -| Z
Coherent Type 1	HIF1A	TP53	DNTTIP1	+++	X -> Y, Y -> Z, X -> Z
Incoherent Type 3	HIF1A	TP53	DOCK4	++-	X -> Y, Y -> Z, X -| Z
Incoherent Type 3	HIF1A	TP53	DOCK5	++-	X -> Y, Y -> Z, X -| Z
Coherent Type 1	HIF1A	TP53	DOCK6	+++	X -> Y, Y -> Z, X -> Z
Coherent Type 1	HIF1A	TP53	DOCK7	+++	X -> Y, Y -> Z, X -> Z
Incoherent Type 3	HIF1A	TP53	DOCK9	++-	X -> Y, Y -> Z, X -| Z
Incoherent Type 3	HIF1A	TP53	DONSON	++-	X -> Y, Y -> Z, X -| Z
Incoherent Type 3	HIF1A	TP53	DOP1B	++-	X -> Y, Y -> Z, X -| Z
Coherent Type 1	HIF1A	TP53	DOT1L	+++	X -> Y, Y -> Z, X -> Z
Incoherent Type 3	HIF1A	TP53	DPAGT1	++-	X -> Y, Y -> Z, X -| Z
Coherent Type 1	HIF1A	TP53	DPCD	+++	X -> Y, Y -> Z, X -> Z
Coherent Type 1	HIF1A	TP53	DPH1	+++	X -> Y, Y -> Z, X -> Z
Incoherent Type 1	HIF1A	TP53	DPP7	+-+	X -> Y, Y -| Z, X -> Z
Incoherent Type 3	HIF1A	TP53	DPY19L1	++-	X -> Y, Y -> Z, X -| Z
Incoherent Type 3	HIF1A	TP53	DPY19L4	++-	X -> Y, Y -> Z, X -| Z
Incoherent Type 3	HIF1A	TP53	DPY30	++-	X -> Y, Y -> Z, X -| Z
Incoherent Type 3	HIF1A	TP53	DPYD	++-	X -> Y, Y -> Z, X -| Z
Coherent Type 1	HIF1A	TP53	DRAP1	+++	X -> Y, Y -> Z, X -> Z
Incoherent Type 3	HIF1A	TP53	DRG2	++-	X -> Y, Y -> Z, X -| Z
Incoherent Type 3	HIF1A	TP53	DSCC1	++-	X -> Y, Y -> Z, X -| Z
Coherent Type 1	HIF1A	TP53	DSE	+++	X -> Y, Y -> Z, X -> Z
Incoherent Type 3	HIF1A	TP53	DSG2	++-	X -> Y, Y -> Z, X -| Z
Incoherent Type 3	HIF1A	TP53	DSN1	++-	X -> Y, Y -> Z, X -| Z
Coherent Type 1	HIF1A	TP53	DSP	+++	X -> Y, Y -> Z, X -> Z
Incoherent Type 3	HIF1A	TP53	DTL	++-	X -> Y, Y -> Z, X -| Z
Incoherent Type 1	HIF1A	TP53	DTX3	+-+	X -> Y, Y -| Z, X -> Z
Incoherent Type 3	HIF1A	TP53	DTX3L	++-	X -> Y, Y -> Z, X -| Z
Incoherent Type 3	HIF1A	TP53	DTYMK	++-	X -> Y, Y -> Z, X -| Z
Coherent Type 1	HIF1A	TP53	DUSP1	+++	X -> Y, Y -> Z, X -> Z
Incoherent Type 3	HIF1A	TP53	DUSP11	++-	X -> Y, Y -> Z, X -| Z
Incoherent Type 3	HIF1A	TP53	DUSP2	++-	X -> Y, Y -> Z, X -| Z
Incoherent Type 3	HIF1A	TP53	DUSP23	++-	X -> Y, Y -> Z, X -| Z
Incoherent Type 3	HIF1A	TP53	DUSP3	++-	X -> Y, Y -> Z, X -| Z
Incoherent Type 3	HIF1A	TP53	DUSP4	++-	X -> Y, Y -> Z, X -| Z
Incoherent Type 1	HIF1A	TP53	DUSP8	+-+	X -> Y, Y -| Z, X -> Z
Incoherent Type 3	HIF1A	TP53	DUT	++-	X -> Y, Y -> Z, X -| Z
Coherent Type 1	HIF1A	TP53	DVL1	+++	X -> Y, Y -> Z, X -> Z
Incoherent Type 3	HIF1A	TP53	DVL2	++-	X -> Y, Y -> Z, X -| Z
Incoherent Type 3	HIF1A	TP53	DVL3	++-	X -> Y, Y -> Z, X -| Z
Coherent Type 1	HIF1A	TP53	DXO	+++	X -> Y, Y -> Z, X -> Z
Coherent Type 1	HIF1A	TP53	DYNC1I2	+++	X -> Y, Y -> Z, X -> Z
Incoherent Type 3	HIF1A	TP53	DYNC1LI1	++-	X -> Y, Y -> Z, X -| Z
Coherent Type 1	HIF1A	TP53	DYNC2I1	+++	X -> Y, Y -> Z, X -> Z
Incoherent Type 3	HIF1A	TP53	DYNC2I2	++-	X -> Y, Y -> Z, X -| Z
Incoherent Type 3	HIF1A	TP53	DYNLL1	++-	X -> Y, Y -> Z, X -| Z
Incoherent Type 3	HIF1A	TP53	DYRK1B	++-	X -> Y, Y -> Z, X -| Z
Incoherent Type 3	HIF1A	TP53	DYSF	++-	X -> Y, Y -> Z, X -| Z
Incoherent Type 3	HIF1A	TP53	E2F4	++-	X -> Y, Y -> Z, X -| Z
Incoherent Type 3	HIF1A	TP53	E2F8	++-	X -> Y, Y -> Z, X -| Z
Coherent Type 1	HIF1A	TP53	E4F1	+++	X -> Y, Y -> Z, X -> Z
Incoherent Type 3	HIF1A	TP53	EBAG9	++-	X -> Y, Y -> Z, X -| Z
Incoherent Type 1	HIF1A	TP53	EBF4	+-+	X -> Y, Y -| Z, X -> Z
Incoherent Type 3	HIF1A	TP53	EBI3	++-	X -> Y, Y -> Z, X -| Z
Coherent Type 1	HIF1A	TP53	ECD	+++	X -> Y, Y -> Z, X -> Z
Coherent Type 1	HIF1A	TP53	ECE1	+++	X -> Y, Y -> Z, X -> Z
Incoherent Type 3	HIF1A	TP53	ECH1	++-	X -> Y, Y -> Z, X -| Z
Incoherent Type 3	HIF1A	TP53	ECHDC1	++-	X -> Y, Y -> Z, X -| Z
Incoherent Type 3	HIF1A	TP53	ECHDC2	++-	X -> Y, Y -> Z, X -| Z
Incoherent Type 3	HIF1A	TP53	ECI1	++-	X -> Y, Y -> Z, X -| Z
Incoherent Type 3	HIF1A	TP53	ECPAS	++-	X -> Y, Y -> Z, X -| Z
Incoherent Type 3	HIF1A	TP53	ECSIT	++-	X -> Y, Y -> Z, X -| Z
Incoherent Type 3	HIF1A	TP53	ECT2	++-	X -> Y, Y -> Z, X -| Z
Incoherent Type 3	HIF1A	TP53	EDC4	++-	X -> Y, Y -> Z, X -| Z
Incoherent Type 3	HIF1A	TP53	EDEM1	++-	X -> Y, Y -> Z, X -| Z
Incoherent Type 3	HIF1A	TP53	EDEM2	++-	X -> Y, Y -> Z, X -| Z
Incoherent Type 3	HIF1A	TP53	EDEM3	++-	X -> Y, Y -> Z, X -| Z
Coherent Type 1	HIF1A	TP53	EDF1	+++	X -> Y, Y -> Z, X -> Z
Coherent Type 1	HIF1A	TP53	EDRF1	+++	X -> Y, Y -> Z, X -> Z
Incoherent Type 3	HIF1A	TP53	EEA1	++-	X -> Y, Y -> Z, X -| Z
Incoherent Type 3	HIF1A	TP53	EED	++-	X -> Y, Y -> Z, X -| Z
Coherent Type 1	HIF1A	TP53	EEF1A1	+++	X -> Y, Y -> Z, X -> Z
Coherent Type 1	HIF1A	TP53	EEF1A2	+++	X -> Y, Y -> Z, X -> Z
Coherent Type 1	HIF1A	TP53	EEF1B2	+++	X -> Y, Y -> Z, X -> Z
Coherent Type 1	HIF1A	TP53	EEF1D	+++	X -> Y, Y -> Z, X -> Z
Coherent Type 1	HIF1A	TP53	EEF2	+++	X -> Y, Y -> Z, X -> Z
Incoherent Type 3	HIF1A	TP53	EEFSEC	++-	X -> Y, Y -> Z, X -| Z
Incoherent Type 3	HIF1A	TP53	EEIG1	++-	X -> Y, Y -> Z, X -| Z
Incoherent Type 3	HIF1A	TP53	EEIG2	++-	X -> Y, Y -> Z, X -| Z
Incoherent Type 3	HIF1A	TP53	EFCAB11	++-	X -> Y, Y -> Z, X -| Z
Incoherent Type 3	HIF1A	TP53	EFR3A	++-	X -> Y, Y -> Z, X -| Z
Coherent Type 1	HIF1A	TP53	EGFL7	+++	X -> Y, Y -> Z, X -> Z
Coherent Type 1	HIF1A	TP53	EGFR	+++	X -> Y, Y -> Z, X -> Z
Incoherent Type 3	HIF1A	TP53	EGR1	++-	X -> Y, Y -> Z, X -| Z
Incoherent Type 3	HIF1A	TP53	EHBP1	++-	X -> Y, Y -> Z, X -| Z
Incoherent Type 3	HIF1A	TP53	EHBP1L1	++-	X -> Y, Y -> Z, X -| Z
Coherent Type 1	HIF1A	TP53	EHF	+++	X -> Y, Y -> Z, X -> Z
Coherent Type 1	HIF1A	TP53	EIF1	+++	X -> Y, Y -> Z, X -> Z
Incoherent Type 3	HIF1A	TP53	EIF1AX	++-	X -> Y, Y -> Z, X -| Z
Incoherent Type 3	HIF1A	TP53	EIF2AK2	++-	X -> Y, Y -> Z, X -| Z
Incoherent Type 3	HIF1A	TP53	EIF2B2	++-	X -> Y, Y -> Z, X -| Z
Incoherent Type 3	HIF1A	TP53	EIF2B5	++-	X -> Y, Y -> Z, X -| Z
Incoherent Type 3	HIF1A	TP53	EIF2D	++-	X -> Y, Y -> Z, X -| Z
Incoherent Type 3	HIF1A	TP53	EIF3A	++-	X -> Y, Y -> Z, X -| Z
Incoherent Type 3	HIF1A	TP53	EIF3B	++-	X -> Y, Y -> Z, X -| Z
Coherent Type 1	HIF1A	TP53	EIF3D	+++	X -> Y, Y -> Z, X -> Z
Coherent Type 1	HIF1A	TP53	EIF3E	+++	X -> Y, Y -> Z, X -> Z
Coherent Type 1	HIF1A	TP53	EIF3F	+++	X -> Y, Y -> Z, X -> Z
Coherent Type 1	HIF1A	TP53	EIF3G	+++	X -> Y, Y -> Z, X -> Z
Incoherent Type 3	HIF1A	TP53	EIF3J	++-	X -> Y, Y -> Z, X -| Z
Coherent Type 1	HIF1A	TP53	EIF3K	+++	X -> Y, Y -> Z, X -> Z
Coherent Type 1	HIF1A	TP53	EIF4A2	+++	X -> Y, Y -> Z, X -> Z
Incoherent Type 3	HIF1A	TP53	EIF4EBP1	++-	X -> Y, Y -> Z, X -| Z
Incoherent Type 3	HIF1A	TP53	EIF4EBP2	++-	X -> Y, Y -> Z, X -| Z
Incoherent Type 3	HIF1A	TP53	EIF4G1	++-	X -> Y, Y -> Z, X -| Z
Incoherent Type 3	HIF1A	TP53	EIF4G3	++-	X -> Y, Y -> Z, X -| Z
Incoherent Type 3	HIF1A	TP53	EIF5	++-	X -> Y, Y -> Z, X -| Z
Incoherent Type 3	HIF1A	TP53	EIF5A	++-	X -> Y, Y -> Z, X -| Z
Incoherent Type 3	HIF1A	TP53	EIF5B	++-	X -> Y, Y -> Z, X -| Z
Incoherent Type 3	HIF1A	TP53	EIF6	++-	X -> Y, Y -> Z, X -| Z
Incoherent Type 3	HIF1A	TP53	ELAVL1	++-	X -> Y, Y -> Z, X -| Z
Incoherent Type 3	HIF1A	TP53	ELK3	++-	X -> Y, Y -> Z, X -| Z
Incoherent Type 3	HIF1A	TP53	ELK4	++-	X -> Y, Y -> Z, X -| Z
Coherent Type 1	HIF1A	TP53	ELL	+++	X -> Y, Y -> Z, X -> Z
Coherent Type 1	HIF1A	TP53	ELOF1	+++	X -> Y, Y -> Z, X -> Z
Incoherent Type 3	HIF1A	TP53	ELOVL5	++-	X -> Y, Y -> Z, X -| Z
Incoherent Type 3	HIF1A	TP53	ELOVL6	++-	X -> Y, Y -> Z, X -| Z
Incoherent Type 3	HIF1A	TP53	ELOVL7	++-	X -> Y, Y -> Z, X -| Z
Incoherent Type 3	HIF1A	TP53	ELP1	++-	X -> Y, Y -> Z, X -| Z
Incoherent Type 3	HIF1A	TP53	EMB	++-	X -> Y, Y -> Z, X -| Z
Incoherent Type 3	HIF1A	TP53	EMC9	++-	X -> Y, Y -> Z, X -| Z
Coherent Type 1	HIF1A	TP53	EMD	+++	X -> Y, Y -> Z, X -> Z
Incoherent Type 3	HIF1A	TP53	EMILIN2	++-	X -> Y, Y -> Z, X -| Z
Coherent Type 1	HIF1A	TP53	EML2	+++	X -> Y, Y -> Z, X -> Z
Incoherent Type 3	HIF1A	TP53	EML3	++-	X -> Y, Y -> Z, X -| Z
Incoherent Type 3	HIF1A	TP53	EMP1	++-	X -> Y, Y -> Z, X -| Z
Incoherent Type 3	HIF1A	TP53	EMP2	++-	X -> Y, Y -> Z, X -| Z
Coherent Type 1	HIF1A	TP53	EMP3	+++	X -> Y, Y -> Z, X -> Z
Incoherent Type 3	HIF1A	TP53	ENAH	++-	X -> Y, Y -> Z, X -| Z
Incoherent Type 3	HIF1A	TP53	ENC1	++-	X -> Y, Y -> Z, X -| Z
Incoherent Type 3	HIF1A	TP53	ENDOD1	++-	X -> Y, Y -> Z, X -| Z
Coherent Type 1	HIF1A	TP53	ENDOG	+++	X -> Y, Y -> Z, X -> Z
Incoherent Type 3	HIF1A	TP53	ENDOV	++-	X -> Y, Y -> Z, X -| Z
Incoherent Type 3	HIF1A	TP53	ENGASE	++-	X -> Y, Y -> Z, X -| Z
Incoherent Type 1	HIF1A	TP53	ENKD1	+-+	X -> Y, Y -| Z, X -> Z
Coherent Type 1	HIF1A	TP53	ENO1	+++	X -> Y, Y -> Z, X -> Z
Coherent Type 1	HIF1A	TP53	ENO2	+++	X -> Y, Y -> Z, X -> Z
Coherent Type 1	HIF1A	TP53	ENO3	+++	X -> Y, Y -> Z, X -> Z
Incoherent Type 3	HIF1A	TP53	ENPP1	++-	X -> Y, Y -> Z, X -| Z
Incoherent Type 3	HIF1A	TP53	ENPP2	++-	X -> Y, Y -> Z, X -| Z
Incoherent Type 3	HIF1A	TP53	ENPP4	++-	X -> Y, Y -> Z, X -| Z
Incoherent Type 3	HIF1A	TP53	ENTPD5	++-	X -> Y, Y -> Z, X -| Z
Incoherent Type 3	HIF1A	TP53	EOGT	++-	X -> Y, Y -> Z, X -| Z
Incoherent Type 3	HIF1A	TP53	EPAS1	++-	X -> Y, Y -> Z, X -| Z
Coherent Type 1	HIF1A	TP53	EPB41L2	+++	X -> Y, Y -> Z, X -> Z
Incoherent Type 1	HIF1A	TP53	EPB41L3	+-+	X -> Y, Y -| Z, X -> Z
Coherent Type 1	HIF1A	TP53	EPB41L4A	+++	X -> Y, Y -> Z, X -> Z
Coherent Type 1	HIF1A	TP53	EPG5	+++	X -> Y, Y -> Z, X -> Z
Incoherent Type 3	HIF1A	TP53	EPHA2	++-	X -> Y, Y -> Z, X -| Z
Coherent Type 1	HIF1A	TP53	EPHB2	+++	X -> Y, Y -> Z, X -> Z
Incoherent Type 3	HIF1A	TP53	EPHB4	++-	X -> Y, Y -> Z, X -| Z
Incoherent Type 3	HIF1A	TP53	EPHX1	++-	X -> Y, Y -> Z, X -| Z
Incoherent Type 3	HIF1A	TP53	EPN1	++-	X -> Y, Y -> Z, X -| Z
Coherent Type 1	HIF1A	TP53	EPOR	+++	X -> Y, Y -> Z, X -> Z
Incoherent Type 3	HIF1A	TP53	EPRS1	++-	X -> Y, Y -> Z, X -| Z
Incoherent Type 3	HIF1A	TP53	EPS15	++-	X -> Y, Y -> Z, X -| Z
Coherent Type 1	HIF1A	TP53	EPS8L2	+++	X -> Y, Y -> Z, X -> Z
Incoherent Type 3	HIF1A	TP53	ERBB2	++-	X -> Y, Y -> Z, X -| Z
Incoherent Type 3	HIF1A	TP53	ERBIN	++-	X -> Y, Y -> Z, X -| Z
Coherent Type 1	HIF1A	TP53	ERCC1	+++	X -> Y, Y -> Z, X -> Z
Coherent Type 3	HIF1A	TP53	ERFE	+--	X -> Y, Y -| Z, X -| Z
Incoherent Type 3	HIF1A	TP53	ERGIC2	++-	X -> Y, Y -> Z, X -| Z
Coherent Type 1	HIF1A	TP53	ERGIC3	+++	X -> Y, Y -> Z, X -> Z
Incoherent Type 3	HIF1A	TP53	ERH	++-	X -> Y, Y -> Z, X -| Z
Incoherent Type 3	HIF1A	TP53	ERI1	++-	X -> Y, Y -> Z, X -| Z
Incoherent Type 3	HIF1A	TP53	ERI2	++-	X -> Y, Y -> Z, X -| Z
Incoherent Type 1	HIF1A	TP53	ERICH2	+-+	X -> Y, Y -| Z, X -> Z
Incoherent Type 3	HIF1A	TP53	ERMP1	++-	X -> Y, Y -> Z, X -| Z
Incoherent Type 3	HIF1A	TP53	ERN1	++-	X -> Y, Y -> Z, X -| Z
Incoherent Type 3	HIF1A	TP53	ERO1B	++-	X -> Y, Y -> Z, X -| Z
Incoherent Type 3	HIF1A	TP53	ERP29	++-	X -> Y, Y -> Z, X -| Z
Incoherent Type 3	HIF1A	TP53	ERP44	++-	X -> Y, Y -> Z, X -| Z
Coherent Type 1	HIF1A	TP53	ESAM	+++	X -> Y, Y -> Z, X -> Z
Incoherent Type 3	HIF1A	TP53	ESCO2	++-	X -> Y, Y -> Z, X -| Z
Coherent Type 1	HIF1A	TP53	ESD	+++	X -> Y, Y -> Z, X -> Z
Incoherent Type 3	HIF1A	TP53	ESF1	++-	X -> Y, Y -> Z, X -| Z
Incoherent Type 3	HIF1A	TP53	ESRRA	++-	X -> Y, Y -> Z, X -| Z
Coherent Type 1	HIF1A	TP53	ESYT2	+++	X -> Y, Y -> Z, X -> Z
Incoherent Type 3	HIF1A	TP53	ETF1	++-	X -> Y, Y -> Z, X -| Z
Incoherent Type 3	HIF1A	TP53	ETFB	++-	X -> Y, Y -> Z, X -| Z
Incoherent Type 3	HIF1A	TP53	ETFBKMT	++-	X -> Y, Y -> Z, X -| Z
Incoherent Type 3	HIF1A	TP53	ETFDH	++-	X -> Y, Y -> Z, X -| Z
Incoherent Type 3	HIF1A	TP53	ETNK1	++-	X -> Y, Y -> Z, X -| Z
Coherent Type 1	HIF1A	TP53	ETS1	+++	X -> Y, Y -> Z, X -> Z
Coherent Type 1	HIF1A	TP53	ETS2	+++	X -> Y, Y -> Z, X -> Z
Incoherent Type 3	HIF1A	TP53	EVI5L	++-	X -> Y, Y -> Z, X -| Z
Incoherent Type 3	HIF1A	TP53	EWSR1	++-	X -> Y, Y -> Z, X -| Z
Incoherent Type 3	HIF1A	TP53	EXD3	++-	X -> Y, Y -> Z, X -| Z
Incoherent Type 3	HIF1A	TP53	EXO1	++-	X -> Y, Y -> Z, X -| Z
Coherent Type 1	HIF1A	TP53	EXOC3	+++	X -> Y, Y -> Z, X -> Z
Incoherent Type 3	HIF1A	TP53	EXOC4	++-	X -> Y, Y -> Z, X -| Z
Incoherent Type 3	HIF1A	TP53	EXOC5	++-	X -> Y, Y -> Z, X -| Z
Incoherent Type 3	HIF1A	TP53	EXOC6B	++-	X -> Y, Y -> Z, X -| Z
Incoherent Type 3	HIF1A	TP53	EXOC7	++-	X -> Y, Y -> Z, X -| Z
Incoherent Type 3	HIF1A	TP53	EXOSC9	++-	X -> Y, Y -> Z, X -| Z
Coherent Type 1	HIF1A	TP53	EXT1	+++	X -> Y, Y -> Z, X -> Z
Incoherent Type 3	HIF1A	TP53	EXT2	++-	X -> Y, Y -> Z, X -| Z
Incoherent Type 3	HIF1A	TP53	EXTL2	++-	X -> Y, Y -> Z, X -| Z
Incoherent Type 3	HIF1A	TP53	EXTL3	++-	X -> Y, Y -> Z, X -| Z
Incoherent Type 3	HIF1A	TP53	F2RL1	++-	X -> Y, Y -> Z, X -| Z
Incoherent Type 3	HIF1A	TP53	FAAP20	++-	X -> Y, Y -> Z, X -| Z
Incoherent Type 3	HIF1A	TP53	FABP5	++-	X -> Y, Y -> Z, X -| Z
Incoherent Type 3	HIF1A	TP53	FADD	++-	X -> Y, Y -> Z, X -| Z
Incoherent Type 3	HIF1A	TP53	FADS2	++-	X -> Y, Y -> Z, X -| Z
Coherent Type 1	HIF1A	TP53	FADS3	+++	X -> Y, Y -> Z, X -> Z
Incoherent Type 3	HIF1A	TP53	FAH	++-	X -> Y, Y -> Z, X -| Z
Coherent Type 1	HIF1A	TP53	FAM107B	+++	X -> Y, Y -> Z, X -> Z
Coherent Type 1	HIF1A	TP53	FAM110A	+++	X -> Y, Y -> Z, X -> Z
Incoherent Type 3	HIF1A	TP53	FAM111A	++-	X -> Y, Y -> Z, X -| Z
Incoherent Type 3	HIF1A	TP53	FAM111B	++-	X -> Y, Y -> Z, X -| Z
Incoherent Type 3	HIF1A	TP53	FAM120A	++-	X -> Y, Y -> Z, X -| Z
Incoherent Type 3	HIF1A	TP53	FAM120B	++-	X -> Y, Y -> Z, X -| Z
Incoherent Type 3	HIF1A	TP53	FAM120C	++-	X -> Y, Y -> Z, X -| Z
Incoherent Type 3	HIF1A	TP53	FAM161A	++-	X -> Y, Y -> Z, X -| Z
Incoherent Type 3	HIF1A	TP53	FAM171B	++-	X -> Y, Y -> Z, X -| Z
Coherent Type 1	HIF1A	TP53	FAM174C	+++	X -> Y, Y -> Z, X -> Z
Incoherent Type 3	HIF1A	TP53	FAM177A1	++-	X -> Y, Y -> Z, X -| Z
Incoherent Type 1	HIF1A	TP53	FAM193B	+-+	X -> Y, Y -| Z, X -> Z
Coherent Type 1	HIF1A	TP53	FAM200B	+++	X -> Y, Y -> Z, X -> Z
Incoherent Type 3	HIF1A	TP53	FAM200C	++-	X -> Y, Y -> Z, X -| Z
Incoherent Type 3	HIF1A	TP53	FAM20C	++-	X -> Y, Y -> Z, X -| Z
Incoherent Type 3	HIF1A	TP53	FAM210B	++-	X -> Y, Y -> Z, X -| Z
Incoherent Type 3	HIF1A	TP53	FAM217B	++-	X -> Y, Y -> Z, X -| Z
Coherent Type 1	HIF1A	TP53	FAM219A	+++	X -> Y, Y -> Z, X -> Z
Incoherent Type 3	HIF1A	TP53	FAM241A	++-	X -> Y, Y -> Z, X -| Z
Coherent Type 1	HIF1A	TP53	FAM3A	+++	X -> Y, Y -> Z, X -> Z
Incoherent Type 3	HIF1A	TP53	FAM43A	++-	X -> Y, Y -> Z, X -| Z
Coherent Type 1	HIF1A	TP53	FAM50A	+++	X -> Y, Y -> Z, X -> Z
Incoherent Type 3	HIF1A	TP53	FAM53C	++-	X -> Y, Y -> Z, X -| Z
Incoherent Type 3	HIF1A	TP53	FAM72A	++-	X -> Y, Y -> Z, X -| Z
Incoherent Type 3	HIF1A	TP53	FAM72B	++-	X -> Y, Y -> Z, X -| Z
Incoherent Type 3	HIF1A	TP53	FAM72C	++-	X -> Y, Y -> Z, X -| Z
Incoherent Type 3	HIF1A	TP53	FAM76B	++-	X -> Y, Y -> Z, X -| Z
Incoherent Type 3	HIF1A	TP53	FAM78A	++-	X -> Y, Y -> Z, X -| Z
Incoherent Type 3	HIF1A	TP53	FAM83D	++-	X -> Y, Y -> Z, X -| Z
Coherent Type 3	HIF1A	TP53	FAM86B1	+--	X -> Y, Y -| Z, X -| Z
Incoherent Type 3	HIF1A	TP53	FAM86C1P	++-	X -> Y, Y -> Z, X -| Z
Incoherent Type 3	HIF1A	TP53	FAM8A1	++-	X -> Y, Y -> Z, X -| Z
Incoherent Type 3	HIF1A	TP53	FAM91A1	++-	X -> Y, Y -> Z, X -| Z
Incoherent Type 3	HIF1A	TP53	FAM98A	++-	X -> Y, Y -> Z, X -| Z
Incoherent Type 3	HIF1A	TP53	FAM98B	++-	X -> Y, Y -> Z, X -| Z
Incoherent Type 3	HIF1A	TP53	FANCB	++-	X -> Y, Y -> Z, X -| Z
Incoherent Type 3	HIF1A	TP53	FANCE	++-	X -> Y, Y -> Z, X -| Z
Incoherent Type 3	HIF1A	TP53	FANCG	++-	X -> Y, Y -> Z, X -| Z
Incoherent Type 3	HIF1A	TP53	FANCI	++-	X -> Y, Y -> Z, X -| Z
Incoherent Type 3	HIF1A	TP53	FANCM	++-	X -> Y, Y -> Z, X -| Z
Incoherent Type 3	HIF1A	TP53	FAR1	++-	X -> Y, Y -> Z, X -| Z
Incoherent Type 3	HIF1A	TP53	FARSA	++-	X -> Y, Y -> Z, X -| Z
Incoherent Type 3	HIF1A	TP53	FARSB	++-	X -> Y, Y -> Z, X -| Z
Incoherent Type 3	HIF1A	TP53	FASN	++-	X -> Y, Y -> Z, X -| Z
Incoherent Type 3	HIF1A	TP53	FASTKD2	++-	X -> Y, Y -> Z, X -| Z
Incoherent Type 3	HIF1A	TP53	FAT1	++-	X -> Y, Y -> Z, X -| Z
Coherent Type 1	HIF1A	TP53	FAU	+++	X -> Y, Y -> Z, X -> Z
Incoherent Type 3	HIF1A	TP53	FBN1	++-	X -> Y, Y -> Z, X -| Z
Incoherent Type 3	HIF1A	TP53	FBRS	++-	X -> Y, Y -> Z, X -| Z
Incoherent Type 3	HIF1A	TP53	FBRSL1	++-	X -> Y, Y -> Z, X -| Z
Coherent Type 1	HIF1A	TP53	FBXL12	+++	X -> Y, Y -> Z, X -> Z
Incoherent Type 3	HIF1A	TP53	FBXL20	++-	X -> Y, Y -> Z, X -| Z
Incoherent Type 3	HIF1A	TP53	FBXL4	++-	X -> Y, Y -> Z, X -| Z
Incoherent Type 1	HIF1A	TP53	FBXO17	+-+	X -> Y, Y -| Z, X -> Z
Coherent Type 1	HIF1A	TP53	FBXO31	+++	X -> Y, Y -> Z, X -> Z
Incoherent Type 3	HIF1A	TP53	FBXO38	++-	X -> Y, Y -> Z, X -| Z
Coherent Type 1	HIF1A	TP53	FBXO42	+++	X -> Y, Y -> Z, X -> Z
Incoherent Type 3	HIF1A	TP53	FBXO43	++-	X -> Y, Y -> Z, X -| Z
Coherent Type 1	HIF1A	TP53	FBXO44	+++	X -> Y, Y -> Z, X -> Z
Incoherent Type 3	HIF1A	TP53	FBXO45	++-	X -> Y, Y -> Z, X -| Z
Incoherent Type 3	HIF1A	TP53	FBXO5	++-	X -> Y, Y -> Z, X -| Z
Incoherent Type 3	HIF1A	TP53	FBXO9	++-	X -> Y, Y -> Z, X -| Z
Incoherent Type 3	HIF1A	TP53	FBXW11	++-	X -> Y, Y -> Z, X -| Z
Incoherent Type 3	HIF1A	TP53	FBXW4	++-	X -> Y, Y -> Z, X -| Z
Coherent Type 1	HIF1A	TP53	FBXW5	+++	X -> Y, Y -> Z, X -> Z
Incoherent Type 3	HIF1A	TP53	FBXW8	++-	X -> Y, Y -> Z, X -| Z
Incoherent Type 3	HIF1A	TP53	FBXW9	++-	X -> Y, Y -> Z, X -| Z
Incoherent Type 3	HIF1A	TP53	FCGBP	++-	X -> Y, Y -> Z, X -| Z
Coherent Type 1	HIF1A	TP53	FCGRT	+++	X -> Y, Y -> Z, X -> Z
Coherent Type 1	HIF1A	TP53	FCHO1	+++	X -> Y, Y -> Z, X -> Z
Incoherent Type 3	HIF1A	TP53	FCHO2	++-	X -> Y, Y -> Z, X -| Z
Coherent Type 1	HIF1A	TP53	FCHSD1	+++	X -> Y, Y -> Z, X -> Z
Incoherent Type 3	HIF1A	TP53	FCHSD2	++-	X -> Y, Y -> Z, X -| Z
Incoherent Type 3	HIF1A	TP53	FDFT1	++-	X -> Y, Y -> Z, X -| Z
Incoherent Type 3	HIF1A	TP53	FEM1A	++-	X -> Y, Y -> Z, X -| Z
Incoherent Type 3	HIF1A	TP53	FER	++-	X -> Y, Y -> Z, X -| Z
Incoherent Type 3	HIF1A	TP53	FERMT1	++-	X -> Y, Y -> Z, X -| Z
Coherent Type 1	HIF1A	TP53	FERMT2	+++	X -> Y, Y -> Z, X -> Z
Coherent Type 1	HIF1A	TP53	FERMT3	+++	X -> Y, Y -> Z, X -> Z
Incoherent Type 3	HIF1A	TP53	FEZF1	++-	X -> Y, Y -> Z, X -| Z
Incoherent Type 3	HIF1A	TP53	FGD6	++-	X -> Y, Y -> Z, X -| Z
Incoherent Type 3	HIF1A	TP53	FGF1	++-	X -> Y, Y -> Z, X -| Z
Incoherent Type 3	HIF1A	TP53	FGFR1OP2	++-	X -> Y, Y -> Z, X -| Z
Incoherent Type 3	HIF1A	TP53	FGFRL1	++-	X -> Y, Y -> Z, X -| Z
Coherent Type 1	HIF1A	TP53	FHIP2B	+++	X -> Y, Y -> Z, X -> Z
Incoherent Type 3	HIF1A	TP53	FHL2	++-	X -> Y, Y -> Z, X -| Z
Incoherent Type 3	HIF1A	TP53	FIBP	++-	X -> Y, Y -> Z, X -| Z
Incoherent Type 3	HIF1A	TP53	FICD	++-	X -> Y, Y -> Z, X -| Z
Coherent Type 1	HIF1A	TP53	FIG4	+++	X -> Y, Y -> Z, X -> Z
Incoherent Type 3	HIF1A	TP53	FIGNL1	++-	X -> Y, Y -> Z, X -| Z
Incoherent Type 3	HIF1A	TP53	FIS1	++-	X -> Y, Y -> Z, X -| Z
Incoherent Type 3	HIF1A	TP53	FIZ1	++-	X -> Y, Y -> Z, X -| Z
Incoherent Type 3	HIF1A	TP53	FJX1	++-	X -> Y, Y -> Z, X -| Z
Incoherent Type 1	HIF1A	TP53	FKBP10	+-+	X -> Y, Y -| Z, X -> Z
Incoherent Type 3	HIF1A	TP53	FKBP4	++-	X -> Y, Y -> Z, X -| Z
Incoherent Type 3	HIF1A	TP53	FKBP5	++-	X -> Y, Y -> Z, X -| Z
Incoherent Type 3	HIF1A	TP53	FKBP7	++-	X -> Y, Y -> Z, X -| Z
Coherent Type 1	HIF1A	TP53	FKBP8	+++	X -> Y, Y -> Z, X -> Z
Incoherent Type 3	HIF1A	TP53	FKRP	++-	X -> Y, Y -> Z, X -| Z
Incoherent Type 3	HIF1A	TP53	FKTN	++-	X -> Y, Y -> Z, X -| Z
Incoherent Type 3	HIF1A	TP53	FLAD1	++-	X -> Y, Y -> Z, X -| Z
Coherent Type 1	HIF1A	TP53	FLII	+++	X -> Y, Y -> Z, X -> Z
Incoherent Type 3	HIF1A	TP53	FLNA	++-	X -> Y, Y -> Z, X -| Z
Coherent Type 1	HIF1A	TP53	FLNB	+++	X -> Y, Y -> Z, X -> Z
Incoherent Type 3	HIF1A	TP53	FLVCR1	++-	X -> Y, Y -> Z, X -| Z
Coherent Type 1	HIF1A	TP53	FLYWCH1	+++	X -> Y, Y -> Z, X -> Z
Incoherent Type 3	HIF1A	TP53	FMNL1	++-	X -> Y, Y -> Z, X -| Z
Incoherent Type 3	HIF1A	TP53	FMNL2	++-	X -> Y, Y -> Z, X -| Z
Incoherent Type 3	HIF1A	TP53	FMNL3	++-	X -> Y, Y -> Z, X -| Z
Coherent Type 1	HIF1A	TP53	FN1	+++	X -> Y, Y -> Z, X -> Z
Coherent Type 1	HIF1A	TP53	FNBP1	+++	X -> Y, Y -> Z, X -> Z
Coherent Type 1	HIF1A	TP53	FNBP1L	+++	X -> Y, Y -> Z, X -> Z
Coherent Type 1	HIF1A	TP53	FNBP4	+++	X -> Y, Y -> Z, X -> Z
Incoherent Type 3	HIF1A	TP53	FNDC3B	++-	X -> Y, Y -> Z, X -| Z
Coherent Type 1	HIF1A	TP53	FOSL1	+++	X -> Y, Y -> Z, X -> Z
Incoherent Type 3	HIF1A	TP53	FOXA2	++-	X -> Y, Y -> Z, X -| Z
Incoherent Type 3	HIF1A	TP53	FOXK2	++-	X -> Y, Y -> Z, X -| Z
Incoherent Type 3	HIF1A	TP53	FOXM1	++-	X -> Y, Y -> Z, X -| Z
Coherent Type 1	HIF1A	TP53	FOXN2	+++	X -> Y, Y -> Z, X -> Z
Coherent Type 3	HIF1A	TP53	FOXO6	+--	X -> Y, Y -| Z, X -| Z
Incoherent Type 3	HIF1A	TP53	FOXRED1	++-	X -> Y, Y -> Z, X -| Z
Incoherent Type 3	HIF1A	TP53	FOXRED2	++-	X -> Y, Y -> Z, X -| Z
Coherent Type 1	HIF1A	TP53	FPGS	+++	X -> Y, Y -> Z, X -> Z
Incoherent Type 3	HIF1A	TP53	FRAS1	++-	X -> Y, Y -> Z, X -| Z
Incoherent Type 3	HIF1A	TP53	FRAT2	++-	X -> Y, Y -> Z, X -| Z
Incoherent Type 3	HIF1A	TP53	FREM2	++-	X -> Y, Y -> Z, X -| Z
Incoherent Type 3	HIF1A	TP53	FRS3	++-	X -> Y, Y -> Z, X -| Z
Coherent Type 1	HIF1A	TP53	FSTL1	+++	X -> Y, Y -> Z, X -> Z
Incoherent Type 1	HIF1A	TP53	FSTL3	+-+	X -> Y, Y -| Z, X -> Z
Incoherent Type 1	HIF1A	TP53	FTH1	+-+	X -> Y, Y -| Z, X -> Z
Coherent Type 1	HIF1A	TP53	FTL	+++	X -> Y, Y -> Z, X -> Z
Incoherent Type 3	HIF1A	TP53	FTO	++-	X -> Y, Y -> Z, X -| Z
Incoherent Type 3	HIF1A	TP53	FTSJ1	++-	X -> Y, Y -> Z, X -| Z
Incoherent Type 3	HIF1A	TP53	FUS	++-	X -> Y, Y -> Z, X -| Z
Incoherent Type 3	HIF1A	TP53	FUT8	++-	X -> Y, Y -> Z, X -| Z
Coherent Type 1	HIF1A	TP53	FXR1	+++	X -> Y, Y -> Z, X -> Z
Coherent Type 1	HIF1A	TP53	FXYD5	+++	X -> Y, Y -> Z, X -> Z
Incoherent Type 3	HIF1A	TP53	FYN	++-	X -> Y, Y -> Z, X -| Z
Incoherent Type 3	HIF1A	TP53	FYTTD1	++-	X -> Y, Y -> Z, X -| Z
Incoherent Type 3	HIF1A	TP53	FZD2	++-	X -> Y, Y -> Z, X -| Z
Incoherent Type 3	HIF1A	TP53	FZD3	++-	X -> Y, Y -> Z, X -| Z
Coherent Type 1	HIF1A	TP53	FZD8	+++	X -> Y, Y -> Z, X -> Z
Incoherent Type 3	HIF1A	TP53	FZR1	++-	X -> Y, Y -> Z, X -| Z
Coherent Type 1	HIF1A	TP53	G0S2	+++	X -> Y, Y -> Z, X -> Z
Incoherent Type 3	HIF1A	TP53	G2E3	++-	X -> Y, Y -> Z, X -| Z
Incoherent Type 3	HIF1A	TP53	G3BP1	++-	X -> Y, Y -> Z, X -| Z
Incoherent Type 3	HIF1A	TP53	G3BP2	++-	X -> Y, Y -> Z, X -| Z
Incoherent Type 3	HIF1A	TP53	G6PD	++-	X -> Y, Y -> Z, X -| Z
Incoherent Type 1	HIF1A	TP53	GAA	+-+	X -> Y, Y -| Z, X -> Z
Coherent Type 1	HIF1A	TP53	GAB2	+++	X -> Y, Y -> Z, X -> Z
Incoherent Type 3	HIF1A	TP53	GABARAPL1	++-	X -> Y, Y -> Z, X -| Z
Coherent Type 1	HIF1A	TP53	GABBR1	+++	X -> Y, Y -> Z, X -> Z
Incoherent Type 3	HIF1A	TP53	GABPA	++-	X -> Y, Y -> Z, X -| Z
Coherent Type 1	HIF1A	TP53	GADD45A	+++	X -> Y, Y -> Z, X -> Z
Coherent Type 1	HIF1A	TP53	GADD45B	+++	X -> Y, Y -> Z, X -> Z
Coherent Type 1	HIF1A	TP53	GADD45GIP1	+++	X -> Y, Y -> Z, X -> Z
Coherent Type 1	HIF1A	TP53	GAK	+++	X -> Y, Y -> Z, X -> Z
Incoherent Type 3	HIF1A	TP53	GALE	++-	X -> Y, Y -> Z, X -| Z
Incoherent Type 3	HIF1A	TP53	GALK1	++-	X -> Y, Y -> Z, X -| Z
Incoherent Type 3	HIF1A	TP53	GALK2	++-	X -> Y, Y -> Z, X -| Z
Incoherent Type 3	HIF1A	TP53	GALNT1	++-	X -> Y, Y -> Z, X -| Z
Incoherent Type 3	HIF1A	TP53	GALNT10	++-	X -> Y, Y -> Z, X -| Z
Incoherent Type 3	HIF1A	TP53	GALNT2	++-	X -> Y, Y -> Z, X -| Z
Incoherent Type 3	HIF1A	TP53	GALNT3	++-	X -> Y, Y -> Z, X -| Z
Incoherent Type 3	HIF1A	TP53	GAMT	++-	X -> Y, Y -> Z, X -| Z
Incoherent Type 3	HIF1A	TP53	GANAB	++-	X -> Y, Y -> Z, X -| Z
Coherent Type 1	HIF1A	TP53	GAPDH	+++	X -> Y, Y -> Z, X -> Z
Incoherent Type 3	HIF1A	TP53	GART	++-	X -> Y, Y -> Z, X -| Z
Incoherent Type 3	HIF1A	TP53	GAS2L1	++-	X -> Y, Y -> Z, X -| Z
Incoherent Type 3	HIF1A	TP53	GAS2L3	++-	X -> Y, Y -> Z, X -| Z
Coherent Type 1	HIF1A	TP53	GAS6	+++	X -> Y, Y -> Z, X -> Z
Incoherent Type 3	HIF1A	TP53	GAS8	++-	X -> Y, Y -> Z, X -| Z
Incoherent Type 3	HIF1A	TP53	GATAD2A	++-	X -> Y, Y -> Z, X -| Z
Incoherent Type 3	HIF1A	TP53	GBF1	++-	X -> Y, Y -> Z, X -| Z
Incoherent Type 3	HIF1A	TP53	GBP1	++-	X -> Y, Y -> Z, X -| Z
Incoherent Type 3	HIF1A	TP53	GBP2	++-	X -> Y, Y -> Z, X -| Z
Incoherent Type 3	HIF1A	TP53	GBP4	++-	X -> Y, Y -> Z, X -| Z
Coherent Type 3	HIF1A	TP53	GBP5	+--	X -> Y, Y -| Z, X -| Z
Incoherent Type 3	HIF1A	TP53	GCC1	++-	X -> Y, Y -> Z, X -| Z
Incoherent Type 3	HIF1A	TP53	GCDH	++-	X -> Y, Y -> Z, X -| Z
Incoherent Type 3	HIF1A	TP53	GCLM	++-	X -> Y, Y -> Z, X -| Z
Incoherent Type 3	HIF1A	TP53	GCN1	++-	X -> Y, Y -> Z, X -| Z
Incoherent Type 3	HIF1A	TP53	GDAP2	++-	X -> Y, Y -> Z, X -| Z
Incoherent Type 3	HIF1A	TP53	GDF11	++-	X -> Y, Y -> Z, X -| Z
Coherent Type 3	HIF1A	TP53	GDF15	+--	X -> Y, Y -| Z, X -| Z
Coherent Type 1	HIF1A	TP53	GDI1	+++	X -> Y, Y -> Z, X -> Z
Incoherent Type 3	HIF1A	TP53	GDI2	++-	X -> Y, Y -> Z, X -| Z
Coherent Type 1	HIF1A	TP53	GDPD5	+++	X -> Y, Y -> Z, X -> Z
Incoherent Type 3	HIF1A	TP53	GEMIN5	++-	X -> Y, Y -> Z, X -| Z
Incoherent Type 3	HIF1A	TP53	GEMIN6	++-	X -> Y, Y -> Z, X -| Z
Incoherent Type 1	HIF1A	TP53	GFER	+-+	X -> Y, Y -| Z, X -> Z
Incoherent Type 3	HIF1A	TP53	GFM1	++-	X -> Y, Y -> Z, X -| Z
Incoherent Type 3	HIF1A	TP53	GFPT1	++-	X -> Y, Y -> Z, X -| Z
Incoherent Type 3	HIF1A	TP53	GFPT2	++-	X -> Y, Y -> Z, X -| Z
Incoherent Type 3	HIF1A	TP53	GFUS	++-	X -> Y, Y -> Z, X -| Z
Coherent Type 1	HIF1A	TP53	GGA1	+++	X -> Y, Y -> Z, X -> Z
Incoherent Type 3	HIF1A	TP53	GGA3	++-	X -> Y, Y -> Z, X -| Z
Incoherent Type 3	HIF1A	TP53	GGCT	++-	X -> Y, Y -> Z, X -| Z
Incoherent Type 3	HIF1A	TP53	GGH	++-	X -> Y, Y -> Z, X -| Z
Coherent Type 3	HIF1A	TP53	GGT5	+--	X -> Y, Y -| Z, X -| Z
Incoherent Type 1	HIF1A	TP53	GGT7	+-+	X -> Y, Y -| Z, X -> Z
Incoherent Type 3	HIF1A	TP53	GHITM	++-	X -> Y, Y -> Z, X -| Z
Incoherent Type 3	HIF1A	TP53	GIGYF1	++-	X -> Y, Y -> Z, X -| Z
Incoherent Type 3	HIF1A	TP53	GIGYF2	++-	X -> Y, Y -> Z, X -| Z
Incoherent Type 3	HIF1A	TP53	GINM1	++-	X -> Y, Y -> Z, X -| Z
Incoherent Type 3	HIF1A	TP53	GINS1	++-	X -> Y, Y -> Z, X -| Z
Incoherent Type 3	HIF1A	TP53	GINS2	++-	X -> Y, Y -> Z, X -| Z
Incoherent Type 3	HIF1A	TP53	GINS4	++-	X -> Y, Y -> Z, X -| Z
Incoherent Type 3	HIF1A	TP53	GIPC1	++-	X -> Y, Y -> Z, X -| Z
Coherent Type 1	HIF1A	TP53	GJA1	+++	X -> Y, Y -> Z, X -> Z
Incoherent Type 3	HIF1A	TP53	GJA3	++-	X -> Y, Y -> Z, X -| Z
Incoherent Type 3	HIF1A	TP53	GJB2	++-	X -> Y, Y -> Z, X -| Z
Coherent Type 3	HIF1A	TP53	GJD3	+--	X -> Y, Y -| Z, X -| Z
Incoherent Type 3	HIF1A	TP53	GLCE	++-	X -> Y, Y -> Z, X -| Z
Incoherent Type 3	HIF1A	TP53	GLG1	++-	X -> Y, Y -> Z, X -| Z
Incoherent Type 1	HIF1A	TP53	GLI2	+-+	X -> Y, Y -| Z, X -> Z
Incoherent Type 3	HIF1A	TP53	GLI3	++-	X -> Y, Y -> Z, X -| Z
Incoherent Type 3	HIF1A	TP53	GLMN	++-	X -> Y, Y -> Z, X -| Z
Incoherent Type 3	HIF1A	TP53	GLRB	++-	X -> Y, Y -> Z, X -| Z
Incoherent Type 3	HIF1A	TP53	GLRX2	++-	X -> Y, Y -> Z, X -| Z
Incoherent Type 3	HIF1A	TP53	GLS	++-	X -> Y, Y -> Z, X -| Z
Coherent Type 1	HIF1A	TP53	GM2A	+++	X -> Y, Y -> Z, X -> Z
Incoherent Type 3	HIF1A	TP53	GMCL1	++-	X -> Y, Y -> Z, X -| Z
Incoherent Type 3	HIF1A	TP53	GMDS	++-	X -> Y, Y -> Z, X -| Z
Coherent Type 1	HIF1A	TP53	GMEB1	+++	X -> Y, Y -> Z, X -> Z
Incoherent Type 3	HIF1A	TP53	GMEB2	++-	X -> Y, Y -> Z, X -| Z
Incoherent Type 3	HIF1A	TP53	GMFB	++-	X -> Y, Y -> Z, X -| Z
Coherent Type 1	HIF1A	TP53	GMIP	+++	X -> Y, Y -> Z, X -> Z
Incoherent Type 3	HIF1A	TP53	GMNN	++-	X -> Y, Y -> Z, X -| Z
Coherent Type 3	HIF1A	TP53	GMPPA	+--	X -> Y, Y -| Z, X -| Z
Coherent Type 3	HIF1A	TP53	GMPPB	+--	X -> Y, Y -| Z, X -| Z
Incoherent Type 3	HIF1A	TP53	GMPS	++-	X -> Y, Y -> Z, X -| Z
Incoherent Type 3	HIF1A	TP53	GNA11	++-	X -> Y, Y -> Z, X -| Z
Coherent Type 1	HIF1A	TP53	GNA13	+++	X -> Y, Y -> Z, X -> Z
Coherent Type 1	HIF1A	TP53	GNAI1	+++	X -> Y, Y -> Z, X -> Z
Coherent Type 1	HIF1A	TP53	GNAI3	+++	X -> Y, Y -> Z, X -> Z
Incoherent Type 3	HIF1A	TP53	GNAQ	++-	X -> Y, Y -> Z, X -| Z
Coherent Type 1	HIF1A	TP53	GNAS	+++	X -> Y, Y -> Z, X -> Z
Coherent Type 1	HIF1A	TP53	GNB2	+++	X -> Y, Y -> Z, X -> Z
Incoherent Type 3	HIF1A	TP53	GNB4	++-	X -> Y, Y -> Z, X -| Z
Coherent Type 1	HIF1A	TP53	GNGT1	+++	X -> Y, Y -> Z, X -> Z
Coherent Type 1	HIF1A	TP53	GNL2	+++	X -> Y, Y -> Z, X -> Z
Incoherent Type 3	HIF1A	TP53	GNL3L	++-	X -> Y, Y -> Z, X -| Z
Incoherent Type 3	HIF1A	TP53	GNPAT	++-	X -> Y, Y -> Z, X -| Z
Incoherent Type 3	HIF1A	TP53	GNPTAB	++-	X -> Y, Y -> Z, X -| Z
Incoherent Type 1	HIF1A	TP53	GNPTG	+-+	X -> Y, Y -| Z, X -> Z
Incoherent Type 1	HIF1A	TP53	GOLGA6L10	+-+	X -> Y, Y -| Z, X -> Z
Coherent Type 1	HIF1A	TP53	GOLGA8B	+++	X -> Y, Y -> Z, X -> Z
Incoherent Type 3	HIF1A	TP53	GOLGB1	++-	X -> Y, Y -> Z, X -| Z
Incoherent Type 3	HIF1A	TP53	GOLIM4	++-	X -> Y, Y -> Z, X -| Z
Incoherent Type 3	HIF1A	TP53	GOLM1	++-	X -> Y, Y -> Z, X -| Z
Incoherent Type 3	HIF1A	TP53	GOLPH3	++-	X -> Y, Y -> Z, X -| Z
Incoherent Type 3	HIF1A	TP53	GOLT1B	++-	X -> Y, Y -> Z, X -| Z
Incoherent Type 3	HIF1A	TP53	GORASP2	++-	X -> Y, Y -> Z, X -| Z
Incoherent Type 3	HIF1A	TP53	GOT1	++-	X -> Y, Y -> Z, X -| Z
Incoherent Type 3	HIF1A	TP53	GPAA1	++-	X -> Y, Y -> Z, X -| Z
Incoherent Type 3	HIF1A	TP53	GPAM	++-	X -> Y, Y -> Z, X -| Z
Incoherent Type 3	HIF1A	TP53	GPAT2	++-	X -> Y, Y -> Z, X -| Z
Incoherent Type 3	HIF1A	TP53	GPAT3	++-	X -> Y, Y -> Z, X -| Z
Incoherent Type 3	HIF1A	TP53	GPATCH11	++-	X -> Y, Y -> Z, X -| Z
Incoherent Type 3	HIF1A	TP53	GPATCH2L	++-	X -> Y, Y -> Z, X -| Z
Incoherent Type 3	HIF1A	TP53	GPATCH4	++-	X -> Y, Y -> Z, X -| Z
Coherent Type 1	HIF1A	TP53	GPBP1	+++	X -> Y, Y -> Z, X -> Z
Incoherent Type 3	HIF1A	TP53	GPBP1L1	++-	X -> Y, Y -> Z, X -| Z
Incoherent Type 3	HIF1A	TP53	GPD2	++-	X -> Y, Y -> Z, X -| Z
Coherent Type 1	HIF1A	TP53	GPI	+++	X -> Y, Y -> Z, X -> Z
Coherent Type 3	HIF1A	TP53	GPNMB	+--	X -> Y, Y -| Z, X -| Z
Coherent Type 1	HIF1A	TP53	GPR108	+++	X -> Y, Y -> Z, X -> Z
Incoherent Type 3	HIF1A	TP53	GPR137	++-	X -> Y, Y -> Z, X -| Z
Incoherent Type 3	HIF1A	TP53	GPR137C	++-	X -> Y, Y -> Z, X -| Z
Coherent Type 1	HIF1A	TP53	GPR173	+++	X -> Y, Y -> Z, X -> Z
Incoherent Type 3	HIF1A	TP53	GPR63	++-	X -> Y, Y -> Z, X -| Z
Incoherent Type 3	HIF1A	TP53	GPR68	++-	X -> Y, Y -> Z, X -| Z
Incoherent Type 3	HIF1A	TP53	GPRC5A	++-	X -> Y, Y -> Z, X -| Z
Coherent Type 1	HIF1A	TP53	GPRC5B	+++	X -> Y, Y -> Z, X -> Z
Incoherent Type 3	HIF1A	TP53	GPS1	++-	X -> Y, Y -> Z, X -| Z
Coherent Type 1	HIF1A	TP53	GPSM1	+++	X -> Y, Y -> Z, X -> Z
Coherent Type 1	HIF1A	TP53	GPSM3	+++	X -> Y, Y -> Z, X -> Z
Incoherent Type 3	HIF1A	TP53	GPT2	++-	X -> Y, Y -> Z, X -| Z
Coherent Type 1	HIF1A	TP53	GPX1	+++	X -> Y, Y -> Z, X -> Z
Coherent Type 1	HIF1A	TP53	GPX3	+++	X -> Y, Y -> Z, X -> Z
Coherent Type 1	HIF1A	TP53	GPX4	+++	X -> Y, Y -> Z, X -> Z
Coherent Type 1	HIF1A	TP53	GRAMD1A	+++	X -> Y, Y -> Z, X -> Z
Incoherent Type 3	HIF1A	TP53	GRB10	++-	X -> Y, Y -> Z, X -| Z
Coherent Type 1	HIF1A	TP53	GREB1L	+++	X -> Y, Y -> Z, X -> Z
Incoherent Type 3	HIF1A	TP53	GRHPR	++-	X -> Y, Y -> Z, X -| Z
Incoherent Type 3	HIF1A	TP53	GRIPAP1	++-	X -> Y, Y -> Z, X -| Z
Coherent Type 1	HIF1A	TP53	GRK5	+++	X -> Y, Y -> Z, X -> Z
Incoherent Type 3	HIF1A	TP53	GRK6	++-	X -> Y, Y -> Z, X -| Z
Incoherent Type 3	HIF1A	TP53	GRN	++-	X -> Y, Y -> Z, X -| Z
Incoherent Type 3	HIF1A	TP53	GRPEL2	++-	X -> Y, Y -> Z, X -| Z
Incoherent Type 3	HIF1A	TP53	GRWD1	++-	X -> Y, Y -> Z, X -| Z
Incoherent Type 3	HIF1A	TP53	GSKIP	++-	X -> Y, Y -> Z, X -| Z
Incoherent Type 3	HIF1A	TP53	GSPT1	++-	X -> Y, Y -> Z, X -| Z
Incoherent Type 3	HIF1A	TP53	GSPT2	++-	X -> Y, Y -> Z, X -| Z
Coherent Type 1	HIF1A	TP53	GSTK1	+++	X -> Y, Y -> Z, X -> Z
Incoherent Type 3	HIF1A	TP53	GSTP1	++-	X -> Y, Y -> Z, X -| Z
Incoherent Type 3	HIF1A	TP53	GSTZ1	++-	X -> Y, Y -> Z, X -| Z
Incoherent Type 3	HIF1A	TP53	GTF2A1	++-	X -> Y, Y -> Z, X -| Z
Incoherent Type 3	HIF1A	TP53	GTF2E2	++-	X -> Y, Y -> Z, X -| Z
Incoherent Type 3	HIF1A	TP53	GTF2F1	++-	X -> Y, Y -> Z, X -| Z
Coherent Type 1	HIF1A	TP53	GTF2F2	+++	X -> Y, Y -> Z, X -> Z
Coherent Type 1	HIF1A	TP53	GTF2H5	+++	X -> Y, Y -> Z, X -> Z
Incoherent Type 3	HIF1A	TP53	GTF2I	++-	X -> Y, Y -> Z, X -| Z
Incoherent Type 3	HIF1A	TP53	GTF3A	++-	X -> Y, Y -> Z, X -| Z
Incoherent Type 3	HIF1A	TP53	GTF3C1	++-	X -> Y, Y -> Z, X -| Z
Coherent Type 3	HIF1A	TP53	GTPBP2	+--	X -> Y, Y -| Z, X -| Z
Incoherent Type 3	HIF1A	TP53	GTPBP4	++-	X -> Y, Y -> Z, X -| Z
Incoherent Type 3	HIF1A	TP53	GTPBP6	++-	X -> Y, Y -> Z, X -| Z
Incoherent Type 3	HIF1A	TP53	GTSE1	++-	X -> Y, Y -> Z, X -| Z
Incoherent Type 3	HIF1A	TP53	GUCY1B1	++-	X -> Y, Y -> Z, X -| Z
Coherent Type 1	HIF1A	TP53	GUK1	+++	X -> Y, Y -> Z, X -> Z
Incoherent Type 3	HIF1A	TP53	GULP1	++-	X -> Y, Y -> Z, X -| Z
Coherent Type 1	HIF1A	TP53	GUSB	+++	X -> Y, Y -> Z, X -> Z
Incoherent Type 3	HIF1A	TP53	GXYLT1	++-	X -> Y, Y -> Z, X -| Z
Coherent Type 1	HIF1A	TP53	GYG1	+++	X -> Y, Y -> Z, X -> Z
Coherent Type 1	HIF1A	TP53	GYS1	+++	X -> Y, Y -> Z, X -> Z
Incoherent Type 1	HIF1A	TP53	GZMM	+-+	X -> Y, Y -| Z, X -> Z
Incoherent Type 3	HIF1A	TP53	H1-0	++-	X -> Y, Y -> Z, X -| Z
Coherent Type 1	HIF1A	TP53	H2AC6	+++	X -> Y, Y -> Z, X -> Z
Coherent Type 1	HIF1A	TP53	H2AJ	+++	X -> Y, Y -> Z, X -> Z
Incoherent Type 3	HIF1A	TP53	H2AX	++-	X -> Y, Y -> Z, X -| Z
Incoherent Type 3	HIF1A	TP53	H2AZ1	++-	X -> Y, Y -> Z, X -| Z
Incoherent Type 3	HIF1A	TP53	H2AZ2	++-	X -> Y, Y -> Z, X -| Z
Coherent Type 1	HIF1A	TP53	H2BC12	+++	X -> Y, Y -> Z, X -> Z
Coherent Type 1	HIF1A	TP53	H2BC5	+++	X -> Y, Y -> Z, X -> Z
Incoherent Type 3	HIF1A	TP53	H6PD	++-	X -> Y, Y -> Z, X -| Z
Incoherent Type 3	HIF1A	TP53	HACD2	++-	X -> Y, Y -> Z, X -| Z
Incoherent Type 3	HIF1A	TP53	HACD3	++-	X -> Y, Y -> Z, X -| Z
Incoherent Type 3	HIF1A	TP53	HADHA	++-	X -> Y, Y -> Z, X -| Z
Incoherent Type 3	HIF1A	TP53	HADHB	++-	X -> Y, Y -> Z, X -| Z
Incoherent Type 3	HIF1A	TP53	HAGH	++-	X -> Y, Y -> Z, X -| Z
Coherent Type 3	HIF1A	TP53	HAGHL	+--	X -> Y, Y -| Z, X -| Z
Incoherent Type 3	HIF1A	TP53	HAPSTR1	++-	X -> Y, Y -> Z, X -| Z
Incoherent Type 3	HIF1A	TP53	HARS1	++-	X -> Y, Y -> Z, X -| Z
Incoherent Type 3	HIF1A	TP53	HAUS1	++-	X -> Y, Y -> Z, X -| Z
Incoherent Type 3	HIF1A	TP53	HAUS5	++-	X -> Y, Y -> Z, X -| Z
Incoherent Type 3	HIF1A	TP53	HAX1	++-	X -> Y, Y -> Z, X -| Z
Incoherent Type 3	HIF1A	TP53	HBEGF	++-	X -> Y, Y -> Z, X -| Z
Incoherent Type 1	HIF1A	TP53	HCFC1R1	+-+	X -> Y, Y -| Z, X -> Z
Coherent Type 1	HIF1A	TP53	HCFC2	+++	X -> Y, Y -> Z, X -> Z
Incoherent Type 3	HIF1A	TP53	HDAC2	++-	X -> Y, Y -> Z, X -| Z
Incoherent Type 3	HIF1A	TP53	HDAC5	++-	X -> Y, Y -> Z, X -| Z
Incoherent Type 3	HIF1A	TP53	HDAC6	++-	X -> Y, Y -> Z, X -| Z
Coherent Type 1	HIF1A	TP53	HDAC7	+++	X -> Y, Y -> Z, X -> Z
Incoherent Type 3	HIF1A	TP53	HDHD2	++-	X -> Y, Y -> Z, X -| Z
Incoherent Type 3	HIF1A	TP53	HDHD3	++-	X -> Y, Y -> Z, X -| Z
Coherent Type 1	HIF1A	TP53	HDHD5	+++	X -> Y, Y -> Z, X -> Z
Incoherent Type 3	HIF1A	TP53	HDLBP	++-	X -> Y, Y -> Z, X -| Z
Incoherent Type 3	HIF1A	TP53	HEATR1	++-	X -> Y, Y -> Z, X -| Z
Incoherent Type 3	HIF1A	TP53	HEATR5A	++-	X -> Y, Y -> Z, X -| Z
Incoherent Type 3	HIF1A	TP53	HECTD1	++-	X -> Y, Y -> Z, X -| Z
Incoherent Type 3	HIF1A	TP53	HECTD3	++-	X -> Y, Y -> Z, X -| Z
Incoherent Type 3	HIF1A	TP53	HELB	++-	X -> Y, Y -> Z, X -| Z
Incoherent Type 3	HIF1A	TP53	HELLS	++-	X -> Y, Y -> Z, X -| Z
Incoherent Type 3	HIF1A	TP53	HELQ	++-	X -> Y, Y -> Z, X -| Z
Incoherent Type 3	HIF1A	TP53	HELZ	++-	X -> Y, Y -> Z, X -| Z
Incoherent Type 3	HIF1A	TP53	HELZ2	++-	X -> Y, Y -> Z, X -| Z
Incoherent Type 3	HIF1A	TP53	HEMK1	++-	X -> Y, Y -> Z, X -| Z
Incoherent Type 3	HIF1A	TP53	HERC2	++-	X -> Y, Y -> Z, X -| Z
Coherent Type 1	HIF1A	TP53	HERC4	+++	X -> Y, Y -> Z, X -> Z
Incoherent Type 3	HIF1A	TP53	HERC5	++-	X -> Y, Y -> Z, X -| Z
Incoherent Type 3	HIF1A	TP53	HERC6	++-	X -> Y, Y -> Z, X -| Z
Incoherent Type 3	HIF1A	TP53	HERPUD1	++-	X -> Y, Y -> Z, X -| Z
Incoherent Type 3	HIF1A	TP53	HES1	++-	X -> Y, Y -> Z, X -| Z
Coherent Type 1	HIF1A	TP53	HEXD	+++	X -> Y, Y -> Z, X -> Z
Incoherent Type 3	HIF1A	TP53	HGH1	++-	X -> Y, Y -> Z, X -| Z
Coherent Type 1	HIF1A	TP53	HGS	+++	X -> Y, Y -> Z, X -> Z
Incoherent Type 3	HIF1A	TP53	HHAT	++-	X -> Y, Y -> Z, X -| Z
Incoherent Type 3	HIF1A	TP53	HIBCH	++-	X -> Y, Y -> Z, X -| Z
Coherent Type 3	HIF1A	TP53	HID1	+--	X -> Y, Y -| Z, X -| Z
Incoherent Type 3	HIF1A	TP53	HIF1A	++-	X -> Y, Y -> Z, X -| Z
Incoherent Type 1	HIF1A	TP53	HILPDA	+-+	X -> Y, Y -| Z, X -> Z
Coherent Type 1	HIF1A	TP53	HIP1R	+++	X -> Y, Y -> Z, X -> Z
Incoherent Type 3	HIF1A	TP53	HIPK1	++-	X -> Y, Y -> Z, X -| Z
Coherent Type 1	HIF1A	TP53	HIPK3	+++	X -> Y, Y -> Z, X -> Z
Coherent Type 1	HIF1A	TP53	HK1	+++	X -> Y, Y -> Z, X -> Z
Coherent Type 1	HIF1A	TP53	HLA-A	+++	X -> Y, Y -> Z, X -> Z
Coherent Type 1	HIF1A	TP53	HLA-B	+++	X -> Y, Y -> Z, X -> Z
Incoherent Type 3	HIF1A	TP53	HLA-C	++-	X -> Y, Y -> Z, X -| Z
Coherent Type 3	HIF1A	TP53	HLA-DPA1	+--	X -> Y, Y -| Z, X -| Z
Coherent Type 3	HIF1A	TP53	HLA-DRB1	+--	X -> Y, Y -| Z, X -| Z
Coherent Type 1	HIF1A	TP53	HLA-E	+++	X -> Y, Y -> Z, X -> Z
Incoherent Type 3	HIF1A	TP53	HLTF	++-	X -> Y, Y -> Z, X -| Z
Incoherent Type 3	HIF1A	TP53	HM13	++-	X -> Y, Y -> Z, X -| Z
Incoherent Type 3	HIF1A	TP53	HMBS	++-	X -> Y, Y -> Z, X -| Z
Incoherent Type 3	HIF1A	TP53	HMG20B	++-	X -> Y, Y -> Z, X -| Z
Coherent Type 1	HIF1A	TP53	HMGA1	+++	X -> Y, Y -> Z, X -> Z
Incoherent Type 3	HIF1A	TP53	HMGB1	++-	X -> Y, Y -> Z, X -| Z
Incoherent Type 3	HIF1A	TP53	HMGB2	++-	X -> Y, Y -> Z, X -| Z
Coherent Type 1	HIF1A	TP53	HMGCL	+++	X -> Y, Y -> Z, X -> Z
Incoherent Type 3	HIF1A	TP53	HMGN1	++-	X -> Y, Y -> Z, X -| Z
Incoherent Type 3	HIF1A	TP53	HMGN2	++-	X -> Y, Y -> Z, X -| Z
Incoherent Type 3	HIF1A	TP53	HMGN4	++-	X -> Y, Y -> Z, X -| Z
Incoherent Type 3	HIF1A	TP53	HMGN5	++-	X -> Y, Y -> Z, X -| Z
Incoherent Type 3	HIF1A	TP53	HMMR	++-	X -> Y, Y -> Z, X -| Z
Incoherent Type 3	HIF1A	TP53	HNRNPA0	++-	X -> Y, Y -> Z, X -| Z
Incoherent Type 3	HIF1A	TP53	HNRNPA2B1	++-	X -> Y, Y -> Z, X -| Z
Incoherent Type 3	HIF1A	TP53	HNRNPA3	++-	X -> Y, Y -> Z, X -| Z
Incoherent Type 3	HIF1A	TP53	HNRNPC	++-	X -> Y, Y -> Z, X -| Z
Incoherent Type 3	HIF1A	TP53	HNRNPD	++-	X -> Y, Y -> Z, X -| Z
Incoherent Type 3	HIF1A	TP53	HNRNPF	++-	X -> Y, Y -> Z, X -| Z
Incoherent Type 3	HIF1A	TP53	HNRNPH2	++-	X -> Y, Y -> Z, X -| Z
Incoherent Type 3	HIF1A	TP53	HNRNPK	++-	X -> Y, Y -> Z, X -| Z
Incoherent Type 3	HIF1A	TP53	HNRNPLL	++-	X -> Y, Y -> Z, X -| Z
Incoherent Type 3	HIF1A	TP53	HNRNPM	++-	X -> Y, Y -> Z, X -| Z
Incoherent Type 3	HIF1A	TP53	HNRNPR	++-	X -> Y, Y -> Z, X -| Z
Incoherent Type 3	HIF1A	TP53	HNRNPU	++-	X -> Y, Y -> Z, X -| Z
Incoherent Type 3	HIF1A	TP53	HOMER1	++-	X -> Y, Y -> Z, X -| Z
Incoherent Type 3	HIF1A	TP53	HOMER3	++-	X -> Y, Y -> Z, X -| Z
Coherent Type 1	HIF1A	TP53	HOOK2	+++	X -> Y, Y -> Z, X -> Z
Incoherent Type 3	HIF1A	TP53	HP1BP3	++-	X -> Y, Y -> Z, X -| Z
Coherent Type 1	HIF1A	TP53	HPCAL1	+++	X -> Y, Y -> Z, X -> Z
Incoherent Type 3	HIF1A	TP53	HPF1	++-	X -> Y, Y -> Z, X -| Z
Incoherent Type 3	HIF1A	TP53	HPRT1	++-	X -> Y, Y -> Z, X -| Z
Coherent Type 1	HIF1A	TP53	HPS1	+++	X -> Y, Y -> Z, X -> Z
Incoherent Type 3	HIF1A	TP53	HPS4	++-	X -> Y, Y -> Z, X -| Z
Incoherent Type 3	HIF1A	TP53	HPS5	++-	X -> Y, Y -> Z, X -| Z
Incoherent Type 3	HIF1A	TP53	HPS6	++-	X -> Y, Y -> Z, X -| Z
Incoherent Type 3	HIF1A	TP53	HPSE	++-	X -> Y, Y -> Z, X -| Z
Coherent Type 1	HIF1A	TP53	HRAS	+++	X -> Y, Y -> Z, X -> Z
Coherent Type 1	HIF1A	TP53	HSBP1	+++	X -> Y, Y -> Z, X -> Z
Incoherent Type 3	HIF1A	TP53	HSD17B1	++-	X -> Y, Y -> Z, X -| Z
Incoherent Type 3	HIF1A	TP53	HSD17B11	++-	X -> Y, Y -> Z, X -| Z
Incoherent Type 3	HIF1A	TP53	HSD17B12	++-	X -> Y, Y -> Z, X -| Z
Incoherent Type 3	HIF1A	TP53	HSDL2	++-	X -> Y, Y -> Z, X -| Z
Coherent Type 1	HIF1A	TP53	HSF1	+++	X -> Y, Y -> Z, X -> Z
Coherent Type 1	HIF1A	TP53	HSF2	+++	X -> Y, Y -> Z, X -> Z
Incoherent Type 1	HIF1A	TP53	HSF4	+-+	X -> Y, Y -| Z, X -> Z
Incoherent Type 3	HIF1A	TP53	HSP90AA1	++-	X -> Y, Y -> Z, X -| Z
Coherent Type 1	HIF1A	TP53	HSP90AB1	+++	X -> Y, Y -> Z, X -> Z
Incoherent Type 3	HIF1A	TP53	HSP90B1	++-	X -> Y, Y -> Z, X -| Z
Coherent Type 1	HIF1A	TP53	HSPA1A	+++	X -> Y, Y -> Z, X -> Z
Incoherent Type 3	HIF1A	TP53	HSPA4L	++-	X -> Y, Y -> Z, X -| Z
Incoherent Type 3	HIF1A	TP53	HSPA5	++-	X -> Y, Y -> Z, X -| Z
Coherent Type 1	HIF1A	TP53	HSPA8	+++	X -> Y, Y -> Z, X -> Z
Incoherent Type 3	HIF1A	TP53	HSPA9	++-	X -> Y, Y -> Z, X -| Z
Incoherent Type 3	HIF1A	TP53	HSPBP1	++-	X -> Y, Y -> Z, X -| Z
Incoherent Type 3	HIF1A	TP53	HSPG2	++-	X -> Y, Y -> Z, X -| Z
Coherent Type 1	HIF1A	TP53	HSPH1	+++	X -> Y, Y -> Z, X -> Z
Incoherent Type 3	HIF1A	TP53	HTATSF1	++-	X -> Y, Y -> Z, X -| Z
Incoherent Type 3	HIF1A	TP53	HTT	++-	X -> Y, Y -> Z, X -| Z
Incoherent Type 3	HIF1A	TP53	HUWE1	++-	X -> Y, Y -> Z, X -| Z
Incoherent Type 3	HIF1A	TP53	HYAL2	++-	X -> Y, Y -> Z, X -| Z
Incoherent Type 3	HIF1A	TP53	HYCC1	++-	X -> Y, Y -> Z, X -| Z
Incoherent Type 3	HIF1A	TP53	HYKK	++-	X -> Y, Y -> Z, X -| Z
Coherent Type 3	HIF1A	TP53	HYOU1	+--	X -> Y, Y -| Z, X -| Z
Incoherent Type 3	HIF1A	TP53	IARS2	++-	X -> Y, Y -> Z, X -| Z
Coherent Type 1	HIF1A	TP53	ICAM1	+++	X -> Y, Y -> Z, X -> Z
Coherent Type 1	HIF1A	TP53	ICAM5	+++	X -> Y, Y -> Z, X -> Z
Incoherent Type 3	HIF1A	TP53	ICMT	++-	X -> Y, Y -> Z, X -| Z
Incoherent Type 3	HIF1A	TP53	ID1	++-	X -> Y, Y -> Z, X -| Z
Incoherent Type 1	HIF1A	TP53	ID2	+-+	X -> Y, Y -| Z, X -> Z
Coherent Type 3	HIF1A	TP53	ID3	+--	X -> Y, Y -| Z, X -| Z
Incoherent Type 3	HIF1A	TP53	ID4	++-	X -> Y, Y -> Z, X -| Z
Incoherent Type 3	HIF1A	TP53	IDE	++-	X -> Y, Y -> Z, X -| Z
Coherent Type 1	HIF1A	TP53	IDH3B	+++	X -> Y, Y -> Z, X -> Z
Coherent Type 1	HIF1A	TP53	IDH3G	+++	X -> Y, Y -> Z, X -> Z
Incoherent Type 3	HIF1A	TP53	IDI1	++-	X -> Y, Y -> Z, X -| Z
Incoherent Type 1	HIF1A	TP53	IDUA	+-+	X -> Y, Y -| Z, X -> Z
Incoherent Type 3	HIF1A	TP53	IER2	++-	X -> Y, Y -> Z, X -| Z
Incoherent Type 3	HIF1A	TP53	IER3	++-	X -> Y, Y -> Z, X -| Z
Incoherent Type 3	HIF1A	TP53	IER5	++-	X -> Y, Y -> Z, X -| Z
Coherent Type 3	HIF1A	TP53	IER5L	+--	X -> Y, Y -| Z, X -| Z
Incoherent Type 3	HIF1A	TP53	IFFO2	++-	X -> Y, Y -> Z, X -| Z
Incoherent Type 3	HIF1A	TP53	IFI27	++-	X -> Y, Y -> Z, X -| Z
Coherent Type 1	HIF1A	TP53	IFI27L2	+++	X -> Y, Y -> Z, X -> Z
Coherent Type 3	HIF1A	TP53	IFI44	+--	X -> Y, Y -| Z, X -| Z
Incoherent Type 3	HIF1A	TP53	IFIT5	++-	X -> Y, Y -> Z, X -| Z
Coherent Type 1	HIF1A	TP53	IFITM3	+++	X -> Y, Y -> Z, X -> Z
Incoherent Type 3	HIF1A	TP53	IFRD2	++-	X -> Y, Y -> Z, X -| Z
Coherent Type 1	HIF1A	TP53	IFT140	+++	X -> Y, Y -> Z, X -> Z
Coherent Type 1	HIF1A	TP53	IFT27	+++	X -> Y, Y -> Z, X -> Z
Incoherent Type 3	HIF1A	TP53	IFT52	++-	X -> Y, Y -> Z, X -| Z
Coherent Type 1	HIF1A	TP53	IFT81	+++	X -> Y, Y -> Z, X -> Z
Coherent Type 1	HIF1A	TP53	IGBP1	+++	X -> Y, Y -> Z, X -> Z
Incoherent Type 1	HIF1A	TP53	IGDCC4	+-+	X -> Y, Y -| Z, X -> Z
Incoherent Type 3	HIF1A	TP53	IGF1R	++-	X -> Y, Y -> Z, X -| Z
Coherent Type 1	HIF1A	TP53	IGF2BP2	+++	X -> Y, Y -> Z, X -> Z
Incoherent Type 3	HIF1A	TP53	IGF2R	++-	X -> Y, Y -> Z, X -| Z
Coherent Type 1	HIF1A	TP53	IGFBP3	+++	X -> Y, Y -> Z, X -> Z
Incoherent Type 3	HIF1A	TP53	IGFBP4	++-	X -> Y, Y -> Z, X -| Z
Incoherent Type 3	HIF1A	TP53	IGFBP7	++-	X -> Y, Y -> Z, X -| Z
Incoherent Type 3	HIF1A	TP53	IGFBPL1	++-	X -> Y, Y -> Z, X -| Z
Incoherent Type 3	HIF1A	TP53	IGIP	++-	X -> Y, Y -> Z, X -| Z
Incoherent Type 3	HIF1A	TP53	IKBIP	++-	X -> Y, Y -> Z, X -| Z
Incoherent Type 3	HIF1A	TP53	IKZF4	++-	X -> Y, Y -> Z, X -| Z
Incoherent Type 3	HIF1A	TP53	IL11	++-	X -> Y, Y -> Z, X -| Z
Incoherent Type 3	HIF1A	TP53	IL17RC	++-	X -> Y, Y -> Z, X -| Z
Incoherent Type 3	HIF1A	TP53	IL17RD	++-	X -> Y, Y -> Z, X -| Z
Incoherent Type 1	HIF1A	TP53	IL23A	+-+	X -> Y, Y -| Z, X -> Z
Incoherent Type 3	HIF1A	TP53	IL31RA	++-	X -> Y, Y -> Z, X -| Z
Coherent Type 1	HIF1A	TP53	IL32	+++	X -> Y, Y -> Z, X -> Z
Coherent Type 1	HIF1A	TP53	IL4R	+++	X -> Y, Y -> Z, X -> Z
Coherent Type 1	HIF1A	TP53	IL6ST	+++	X -> Y, Y -> Z, X -> Z
Incoherent Type 3	HIF1A	TP53	ILVBL	++-	X -> Y, Y -> Z, X -| Z
Incoherent Type 3	HIF1A	TP53	IMP3	++-	X -> Y, Y -> Z, X -| Z
Coherent Type 1	HIF1A	TP53	IMP4	+++	X -> Y, Y -> Z, X -> Z
Incoherent Type 3	HIF1A	TP53	IMPA1	++-	X -> Y, Y -> Z, X -| Z
Incoherent Type 3	HIF1A	TP53	IMPDH2	++-	X -> Y, Y -> Z, X -| Z
Incoherent Type 3	HIF1A	TP53	INF2	++-	X -> Y, Y -> Z, X -| Z
Incoherent Type 3	HIF1A	TP53	INHBA	++-	X -> Y, Y -> Z, X -| Z
Coherent Type 3	HIF1A	TP53	INHBE	+--	X -> Y, Y -| Z, X -| Z
Incoherent Type 3	HIF1A	TP53	INIP	++-	X -> Y, Y -> Z, X -| Z
Coherent Type 1	HIF1A	TP53	INO80D	+++	X -> Y, Y -> Z, X -> Z
Incoherent Type 3	HIF1A	TP53	INPP4B	++-	X -> Y, Y -> Z, X -| Z
Incoherent Type 3	HIF1A	TP53	INPP5A	++-	X -> Y, Y -> Z, X -| Z
Incoherent Type 3	HIF1A	TP53	INPP5B	++-	X -> Y, Y -> Z, X -| Z
Coherent Type 1	HIF1A	TP53	INPP5E	+++	X -> Y, Y -> Z, X -> Z
Incoherent Type 3	HIF1A	TP53	INPP5F	++-	X -> Y, Y -> Z, X -| Z
Incoherent Type 3	HIF1A	TP53	INPPL1	++-	X -> Y, Y -> Z, X -| Z
Incoherent Type 3	HIF1A	TP53	INSIG1	++-	X -> Y, Y -> Z, X -| Z
Incoherent Type 3	HIF1A	TP53	INTS1	++-	X -> Y, Y -> Z, X -| Z
Coherent Type 1	HIF1A	TP53	INTS11	+++	X -> Y, Y -> Z, X -> Z
Coherent Type 1	HIF1A	TP53	INTS13	+++	X -> Y, Y -> Z, X -> Z
Incoherent Type 3	HIF1A	TP53	INTS2	++-	X -> Y, Y -> Z, X -| Z
Incoherent Type 3	HIF1A	TP53	INTS5	++-	X -> Y, Y -> Z, X -| Z
Incoherent Type 3	HIF1A	TP53	INTS7	++-	X -> Y, Y -> Z, X -| Z
Coherent Type 1	HIF1A	TP53	INTS8	+++	X -> Y, Y -> Z, X -> Z
Incoherent Type 3	HIF1A	TP53	IPO11	++-	X -> Y, Y -> Z, X -| Z
Incoherent Type 3	HIF1A	TP53	IPO7	++-	X -> Y, Y -> Z, X -| Z
Incoherent Type 3	HIF1A	TP53	IPO8	++-	X -> Y, Y -> Z, X -| Z
Incoherent Type 3	HIF1A	TP53	IPP	++-	X -> Y, Y -> Z, X -| Z
Coherent Type 1	HIF1A	TP53	IQGAP1	+++	X -> Y, Y -> Z, X -> Z
Incoherent Type 3	HIF1A	TP53	IQSEC1	++-	X -> Y, Y -> Z, X -| Z
Coherent Type 1	HIF1A	TP53	IRAK2	+++	X -> Y, Y -> Z, X -> Z
Incoherent Type 3	HIF1A	TP53	IREB2	++-	X -> Y, Y -> Z, X -| Z
Incoherent Type 3	HIF1A	TP53	IRF2BP1	++-	X -> Y, Y -> Z, X -| Z
Incoherent Type 3	HIF1A	TP53	IRF2BPL	++-	X -> Y, Y -> Z, X -| Z
Coherent Type 1	HIF1A	TP53	IRF3	+++	X -> Y, Y -> Z, X -> Z
Incoherent Type 1	HIF1A	TP53	IRF7	+-+	X -> Y, Y -| Z, X -> Z
Coherent Type 1	HIF1A	TP53	IRS2	+++	X -> Y, Y -> Z, X -> Z
Incoherent Type 3	HIF1A	TP53	ISCA1	++-	X -> Y, Y -> Z, X -| Z
Incoherent Type 3	HIF1A	TP53	ISCU	++-	X -> Y, Y -> Z, X -| Z
Incoherent Type 1	HIF1A	TP53	ISG20	+-+	X -> Y, Y -| Z, X -> Z
Incoherent Type 3	HIF1A	TP53	ISM1	++-	X -> Y, Y -> Z, X -| Z
Coherent Type 3	HIF1A	TP53	ISOC2	+--	X -> Y, Y -| Z, X -| Z
Incoherent Type 1	HIF1A	TP53	ISYNA1	+-+	X -> Y, Y -| Z, X -> Z
Incoherent Type 3	HIF1A	TP53	ITFG2	++-	X -> Y, Y -> Z, X -| Z
Incoherent Type 3	HIF1A	TP53	ITGA1	++-	X -> Y, Y -> Z, X -| Z
Coherent Type 3	HIF1A	TP53	ITGA10	+--	X -> Y, Y -| Z, X -| Z
Incoherent Type 3	HIF1A	TP53	ITGA2	++-	X -> Y, Y -> Z, X -| Z
Coherent Type 1	HIF1A	TP53	ITGA3	+++	X -> Y, Y -> Z, X -> Z
Coherent Type 1	HIF1A	TP53	ITGA5	+++	X -> Y, Y -> Z, X -> Z
Coherent Type 1	HIF1A	TP53	ITGA6	+++	X -> Y, Y -> Z, X -> Z
Incoherent Type 3	HIF1A	TP53	ITGAV	++-	X -> Y, Y -> Z, X -| Z
Coherent Type 1	HIF1A	TP53	ITGB1	+++	X -> Y, Y -> Z, X -> Z
Incoherent Type 3	HIF1A	TP53	ITGB1BP1	++-	X -> Y, Y -> Z, X -| Z
Incoherent Type 3	HIF1A	TP53	ITGB2	++-	X -> Y, Y -> Z, X -| Z
Incoherent Type 3	HIF1A	TP53	ITGB3BP	++-	X -> Y, Y -> Z, X -| Z
Incoherent Type 3	HIF1A	TP53	ITGB4	++-	X -> Y, Y -> Z, X -| Z
Incoherent Type 3	HIF1A	TP53	ITGB5	++-	X -> Y, Y -> Z, X -| Z
Incoherent Type 3	HIF1A	TP53	ITGB8	++-	X -> Y, Y -> Z, X -| Z
Incoherent Type 3	HIF1A	TP53	ITM2B	++-	X -> Y, Y -> Z, X -| Z
Incoherent Type 3	HIF1A	TP53	ITPKB	++-	X -> Y, Y -> Z, X -| Z
Coherent Type 1	HIF1A	TP53	ITPR1	+++	X -> Y, Y -> Z, X -> Z
Incoherent Type 3	HIF1A	TP53	ITPR2	++-	X -> Y, Y -> Z, X -| Z
Incoherent Type 3	HIF1A	TP53	ITPR3	++-	X -> Y, Y -> Z, X -| Z
Coherent Type 1	HIF1A	TP53	ITSN2	+++	X -> Y, Y -> Z, X -> Z
Incoherent Type 3	HIF1A	TP53	IVD	++-	X -> Y, Y -> Z, X -| Z
Coherent Type 1	HIF1A	TP53	IVNS1ABP	+++	X -> Y, Y -> Z, X -> Z
Incoherent Type 1	HIF1A	TP53	IZUMO4	+-+	X -> Y, Y -| Z, X -> Z
Incoherent Type 1	HIF1A	TP53	JAG2	+-+	X -> Y, Y -| Z, X -> Z
Incoherent Type 3	HIF1A	TP53	JAK1	++-	X -> Y, Y -> Z, X -| Z
Incoherent Type 3	HIF1A	TP53	JMJD8	++-	X -> Y, Y -> Z, X -| Z
Incoherent Type 1	HIF1A	TP53	JOSD2	+-+	X -> Y, Y -| Z, X -> Z
Incoherent Type 3	HIF1A	TP53	JPH1	++-	X -> Y, Y -> Z, X -| Z
Incoherent Type 3	HIF1A	TP53	JPT2	++-	X -> Y, Y -> Z, X -| Z
Coherent Type 1	HIF1A	TP53	JUN	+++	X -> Y, Y -> Z, X -> Z
Incoherent Type 3	HIF1A	TP53	JUND	++-	X -> Y, Y -> Z, X -| Z
Incoherent Type 3	HIF1A	TP53	KAT2B	++-	X -> Y, Y -> Z, X -| Z
Incoherent Type 3	HIF1A	TP53	KAT8	++-	X -> Y, Y -> Z, X -| Z
Incoherent Type 3	HIF1A	TP53	KATNAL1	++-	X -> Y, Y -> Z, X -| Z
Incoherent Type 3	HIF1A	TP53	KATNB1	++-	X -> Y, Y -> Z, X -| Z
Incoherent Type 3	HIF1A	TP53	KAZALD1	++-	X -> Y, Y -> Z, X -| Z
Incoherent Type 3	HIF1A	TP53	KBTBD6	++-	X -> Y, Y -> Z, X -| Z
Incoherent Type 3	HIF1A	TP53	KCNAB2	++-	X -> Y, Y -> Z, X -| Z
Incoherent Type 3	HIF1A	TP53	KCNJ14	++-	X -> Y, Y -> Z, X -| Z
Incoherent Type 3	HIF1A	TP53	KCNJ8	++-	X -> Y, Y -> Z, X -| Z
Incoherent Type 3	HIF1A	TP53	KCNK6	++-	X -> Y, Y -> Z, X -| Z
Incoherent Type 3	HIF1A	TP53	KCNMB4	++-	X -> Y, Y -> Z, X -| Z
Incoherent Type 3	HIF1A	TP53	KCNN4	++-	X -> Y, Y -> Z, X -| Z
Coherent Type 1	HIF1A	TP53	KCTD11	+++	X -> Y, Y -> Z, X -> Z
Incoherent Type 3	HIF1A	TP53	KCTD12	++-	X -> Y, Y -> Z, X -| Z
Incoherent Type 3	HIF1A	TP53	KCTD20	++-	X -> Y, Y -> Z, X -| Z
Incoherent Type 3	HIF1A	TP53	KCTD3	++-	X -> Y, Y -> Z, X -| Z
Incoherent Type 3	HIF1A	TP53	KCTD9	++-	X -> Y, Y -> Z, X -| Z
Incoherent Type 3	HIF1A	TP53	KDM1B	++-	X -> Y, Y -> Z, X -| Z
Coherent Type 1	HIF1A	TP53	KDM3A	+++	X -> Y, Y -> Z, X -> Z
Coherent Type 1	HIF1A	TP53	KDM4B	+++	X -> Y, Y -> Z, X -> Z
Incoherent Type 3	HIF1A	TP53	KDM5C	++-	X -> Y, Y -> Z, X -| Z
Incoherent Type 3	HIF1A	TP53	KDM6A	++-	X -> Y, Y -> Z, X -| Z
Coherent Type 1	HIF1A	TP53	KDM6B	+++	X -> Y, Y -> Z, X -> Z
Incoherent Type 3	HIF1A	TP53	KHDRBS1	++-	X -> Y, Y -> Z, X -| Z
Incoherent Type 3	HIF1A	TP53	KHDRBS2	++-	X -> Y, Y -> Z, X -| Z
Incoherent Type 3	HIF1A	TP53	KHSRP	++-	X -> Y, Y -> Z, X -| Z
Incoherent Type 3	HIF1A	TP53	KIAA0586	++-	X -> Y, Y -> Z, X -| Z
Incoherent Type 3	HIF1A	TP53	KIAA1217	++-	X -> Y, Y -> Z, X -| Z
Incoherent Type 3	HIF1A	TP53	KIAA1586	++-	X -> Y, Y -> Z, X -| Z
Coherent Type 1	HIF1A	TP53	KIAA2013	+++	X -> Y, Y -> Z, X -> Z
Incoherent Type 3	HIF1A	TP53	KIF11	++-	X -> Y, Y -> Z, X -| Z
Incoherent Type 3	HIF1A	TP53	KIF14	++-	X -> Y, Y -> Z, X -| Z
Incoherent Type 3	HIF1A	TP53	KIF15	++-	X -> Y, Y -> Z, X -| Z
Incoherent Type 3	HIF1A	TP53	KIF18A	++-	X -> Y, Y -> Z, X -| Z
Incoherent Type 3	HIF1A	TP53	KIF18B	++-	X -> Y, Y -> Z, X -| Z
Incoherent Type 3	HIF1A	TP53	KIF1B	++-	X -> Y, Y -> Z, X -| Z
Incoherent Type 3	HIF1A	TP53	KIF20A	++-	X -> Y, Y -> Z, X -| Z
Incoherent Type 3	HIF1A	TP53	KIF20B	++-	X -> Y, Y -> Z, X -| Z
Incoherent Type 3	HIF1A	TP53	KIF21A	++-	X -> Y, Y -> Z, X -| Z
Incoherent Type 3	HIF1A	TP53	KIF23	++-	X -> Y, Y -> Z, X -| Z
Incoherent Type 3	HIF1A	TP53	KIF2C	++-	X -> Y, Y -> Z, X -| Z
Incoherent Type 3	HIF1A	TP53	KIF3B	++-	X -> Y, Y -> Z, X -| Z
Incoherent Type 3	HIF1A	TP53	KIF4A	++-	X -> Y, Y -> Z, X -| Z
Incoherent Type 3	HIF1A	TP53	KIF5B	++-	X -> Y, Y -> Z, X -| Z
Coherent Type 3	HIF1A	TP53	KIF6	+--	X -> Y, Y -| Z, X -| Z
Incoherent Type 3	HIF1A	TP53	KIF7	++-	X -> Y, Y -> Z, X -| Z
Incoherent Type 3	HIF1A	TP53	KIFAP3	++-	X -> Y, Y -> Z, X -| Z
Incoherent Type 3	HIF1A	TP53	KIFC1	++-	X -> Y, Y -> Z, X -| Z
Incoherent Type 1	HIF1A	TP53	KIFC2	+-+	X -> Y, Y -| Z, X -> Z
Incoherent Type 3	HIF1A	TP53	KIFC3	++-	X -> Y, Y -> Z, X -| Z
Incoherent Type 3	HIF1A	TP53	KLC2	++-	X -> Y, Y -> Z, X -| Z
Incoherent Type 3	HIF1A	TP53	KLF10	++-	X -> Y, Y -> Z, X -| Z
Incoherent Type 3	HIF1A	TP53	KLF12	++-	X -> Y, Y -> Z, X -| Z
Coherent Type 1	HIF1A	TP53	KLF16	+++	X -> Y, Y -> Z, X -> Z
Coherent Type 1	HIF1A	TP53	KLF4	+++	X -> Y, Y -> Z, X -> Z
Coherent Type 1	HIF1A	TP53	KLF6	+++	X -> Y, Y -> Z, X -> Z
Incoherent Type 3	HIF1A	TP53	KLHDC10	++-	X -> Y, Y -> Z, X -| Z
Incoherent Type 3	HIF1A	TP53	KLHDC2	++-	X -> Y, Y -> Z, X -| Z
Incoherent Type 3	HIF1A	TP53	KLHDC3	++-	X -> Y, Y -> Z, X -| Z
Coherent Type 3	HIF1A	TP53	KLHDC7B	+--	X -> Y, Y -| Z, X -| Z
Coherent Type 1	HIF1A	TP53	KLHL17	+++	X -> Y, Y -> Z, X -> Z
Incoherent Type 3	HIF1A	TP53	KLHL2	++-	X -> Y, Y -> Z, X -| Z
Coherent Type 1	HIF1A	TP53	KLHL21	+++	X -> Y, Y -> Z, X -> Z
Incoherent Type 3	HIF1A	TP53	KLHL23	++-	X -> Y, Y -> Z, X -| Z
Incoherent Type 3	HIF1A	TP53	KLHL29	++-	X -> Y, Y -> Z, X -| Z
Incoherent Type 3	HIF1A	TP53	KLHL4	++-	X -> Y, Y -> Z, X -| Z
Incoherent Type 3	HIF1A	TP53	KLHL8	++-	X -> Y, Y -> Z, X -| Z
Incoherent Type 1	HIF1A	TP53	KLRD1	+-+	X -> Y, Y -| Z, X -> Z
Incoherent Type 3	HIF1A	TP53	KMT2A	++-	X -> Y, Y -> Z, X -| Z
Coherent Type 1	HIF1A	TP53	KMT2B	+++	X -> Y, Y -> Z, X -> Z
Incoherent Type 3	HIF1A	TP53	KMT2D	++-	X -> Y, Y -> Z, X -| Z
Coherent Type 3	HIF1A	TP53	KMT5C	+--	X -> Y, Y -| Z, X -| Z
Incoherent Type 3	HIF1A	TP53	KNL1	++-	X -> Y, Y -> Z, X -| Z
Incoherent Type 3	HIF1A	TP53	KNTC1	++-	X -> Y, Y -> Z, X -| Z
Coherent Type 1	HIF1A	TP53	KPNA1	+++	X -> Y, Y -> Z, X -> Z
Incoherent Type 3	HIF1A	TP53	KPNA2	++-	X -> Y, Y -> Z, X -| Z
Coherent Type 1	HIF1A	TP53	KPNA4	+++	X -> Y, Y -> Z, X -> Z
Incoherent Type 3	HIF1A	TP53	KPNA6	++-	X -> Y, Y -> Z, X -| Z
Incoherent Type 3	HIF1A	TP53	KPTN	++-	X -> Y, Y -> Z, X -| Z
Incoherent Type 1	HIF1A	TP53	KRBA1	+-+	X -> Y, Y -| Z, X -> Z
Incoherent Type 1	HIF1A	TP53	KREMEN2	+-+	X -> Y, Y -| Z, X -> Z
Coherent Type 1	HIF1A	TP53	KRT10	+++	X -> Y, Y -> Z, X -> Z
Incoherent Type 3	HIF1A	TP53	KRT7	++-	X -> Y, Y -> Z, X -| Z
Incoherent Type 1	HIF1A	TP53	KRT79	+-+	X -> Y, Y -| Z, X -> Z
Incoherent Type 3	HIF1A	TP53	KRT8	++-	X -> Y, Y -> Z, X -| Z
Incoherent Type 3	HIF1A	TP53	KRT86	++-	X -> Y, Y -> Z, X -| Z
Coherent Type 1	HIF1A	TP53	KTN1	+++	X -> Y, Y -> Z, X -> Z
Coherent Type 1	HIF1A	TP53	KXD1	+++	X -> Y, Y -> Z, X -> Z
Incoherent Type 3	HIF1A	TP53	L2HGDH	++-	X -> Y, Y -> Z, X -| Z
Coherent Type 1	HIF1A	TP53	L3HYPDH	+++	X -> Y, Y -> Z, X -> Z
Coherent Type 1	HIF1A	TP53	LAGE3	+++	X -> Y, Y -> Z, X -> Z
Incoherent Type 3	HIF1A	TP53	LAMA3	++-	X -> Y, Y -> Z, X -| Z
Coherent Type 3	HIF1A	TP53	LAMA5	+--	X -> Y, Y -| Z, X -| Z
Coherent Type 1	HIF1A	TP53	LAMB1	+++	X -> Y, Y -> Z, X -> Z
Coherent Type 1	HIF1A	TP53	LAMB2	+++	X -> Y, Y -> Z, X -> Z
Coherent Type 1	HIF1A	TP53	LAMB3	+++	X -> Y, Y -> Z, X -> Z
Incoherent Type 3	HIF1A	TP53	LAMC1	++-	X -> Y, Y -> Z, X -| Z
Coherent Type 1	HIF1A	TP53	LAMC2	+++	X -> Y, Y -> Z, X -> Z
Coherent Type 1	HIF1A	TP53	LAMP1	+++	X -> Y, Y -> Z, X -> Z
Incoherent Type 3	HIF1A	TP53	LAMP2	++-	X -> Y, Y -> Z, X -| Z
Coherent Type 1	HIF1A	TP53	LAMTOR4	+++	X -> Y, Y -> Z, X -> Z
Incoherent Type 3	HIF1A	TP53	LANCL1	++-	X -> Y, Y -> Z, X -| Z
Incoherent Type 3	HIF1A	TP53	LANCL2	++-	X -> Y, Y -> Z, X -| Z
Incoherent Type 3	HIF1A	TP53	LAPTM4B	++-	X -> Y, Y -> Z, X -| Z
Coherent Type 1	HIF1A	TP53	LAPTM5	+++	X -> Y, Y -> Z, X -> Z
Incoherent Type 3	HIF1A	TP53	LARP4	++-	X -> Y, Y -> Z, X -| Z
Incoherent Type 3	HIF1A	TP53	LARP7	++-	X -> Y, Y -> Z, X -| Z
Incoherent Type 3	HIF1A	TP53	LARS1	++-	X -> Y, Y -> Z, X -| Z
Incoherent Type 3	HIF1A	TP53	LATS1	++-	X -> Y, Y -> Z, X -| Z
Incoherent Type 3	HIF1A	TP53	LBR	++-	X -> Y, Y -> Z, X -| Z
Incoherent Type 3	HIF1A	TP53	LCLAT1	++-	X -> Y, Y -> Z, X -| Z
Coherent Type 3	HIF1A	TP53	LCN2	+--	X -> Y, Y -| Z, X -| Z
Incoherent Type 3	HIF1A	TP53	LCP1	++-	X -> Y, Y -> Z, X -| Z
Coherent Type 1	HIF1A	TP53	LDB1	+++	X -> Y, Y -> Z, X -> Z
Coherent Type 1	HIF1A	TP53	LDHA	+++	X -> Y, Y -> Z, X -> Z
Incoherent Type 3	HIF1A	TP53	LDHD	++-	X -> Y, Y -> Z, X -| Z
Coherent Type 1	HIF1A	TP53	LDOC1	+++	X -> Y, Y -> Z, X -> Z
Incoherent Type 3	HIF1A	TP53	LEMD3	++-	X -> Y, Y -> Z, X -| Z
Incoherent Type 1	HIF1A	TP53	LENG8	+-+	X -> Y, Y -| Z, X -> Z
Incoherent Type 3	HIF1A	TP53	LEPROTL1	++-	X -> Y, Y -> Z, X -| Z
Incoherent Type 3	HIF1A	TP53	LETM2	++-	X -> Y, Y -> Z, X -| Z
Coherent Type 1	HIF1A	TP53	LETMD1	+++	X -> Y, Y -> Z, X -> Z
Incoherent Type 3	HIF1A	TP53	LFNG	++-	X -> Y, Y -> Z, X -| Z
Coherent Type 1	HIF1A	TP53	LGALS1	+++	X -> Y, Y -> Z, X -> Z
Coherent Type 1	HIF1A	TP53	LGALS3	+++	X -> Y, Y -> Z, X -> Z
Coherent Type 1	HIF1A	TP53	LGALS8	+++	X -> Y, Y -> Z, X -> Z
Incoherent Type 3	HIF1A	TP53	LGR4	++-	X -> Y, Y -> Z, X -| Z
Incoherent Type 3	HIF1A	TP53	LIF	++-	X -> Y, Y -> Z, X -| Z
Incoherent Type 3	HIF1A	TP53	LIFR	++-	X -> Y, Y -> Z, X -| Z
Incoherent Type 3	HIF1A	TP53	LIG4	++-	X -> Y, Y -> Z, X -| Z
Coherent Type 1	HIF1A	TP53	LIMA1	+++	X -> Y, Y -> Z, X -> Z
Coherent Type 1	HIF1A	TP53	LIMCH1	+++	X -> Y, Y -> Z, X -> Z
Incoherent Type 3	HIF1A	TP53	LIMK1	++-	X -> Y, Y -> Z, X -| Z
Incoherent Type 3	HIF1A	TP53	LIMS1	++-	X -> Y, Y -> Z, X -| Z
Coherent Type 1	HIF1A	TP53	LIMS2	+++	X -> Y, Y -> Z, X -> Z
Incoherent Type 3	HIF1A	TP53	LIN54	++-	X -> Y, Y -> Z, X -| Z
Incoherent Type 3	HIF1A	TP53	LIN7C	++-	X -> Y, Y -> Z, X -| Z
Incoherent Type 3	HIF1A	TP53	LINC02210-CRHR1	++-	X -> Y, Y -> Z, X -| Z
Coherent Type 3	HIF1A	TP53	LINC03040	+--	X -> Y, Y -| Z, X -| Z
Incoherent Type 3	HIF1A	TP53	LIPH	++-	X -> Y, Y -> Z, X -| Z
Incoherent Type 3	HIF1A	TP53	LLGL1	++-	X -> Y, Y -> Z, X -| Z
Incoherent Type 3	HIF1A	TP53	LLPH	++-	X -> Y, Y -> Z, X -| Z
Incoherent Type 3	HIF1A	TP53	LMAN2	++-	X -> Y, Y -> Z, X -| Z
Incoherent Type 3	HIF1A	TP53	LMBR1	++-	X -> Y, Y -> Z, X -| Z
Incoherent Type 3	HIF1A	TP53	LMBRD2	++-	X -> Y, Y -> Z, X -| Z
Incoherent Type 3	HIF1A	TP53	LMF2	++-	X -> Y, Y -> Z, X -| Z
Incoherent Type 3	HIF1A	TP53	LMNB1	++-	X -> Y, Y -> Z, X -| Z
Incoherent Type 1	HIF1A	TP53	LMNTD2	+-+	X -> Y, Y -| Z, X -> Z
Incoherent Type 3	HIF1A	TP53	LMO4	++-	X -> Y, Y -> Z, X -| Z
Coherent Type 1	HIF1A	TP53	LMTK3	+++	X -> Y, Y -> Z, X -> Z
Incoherent Type 3	HIF1A	TP53	LNPEP	++-	X -> Y, Y -> Z, X -| Z
Incoherent Type 3	HIF1A	TP53	LNPK	++-	X -> Y, Y -> Z, X -| Z
Incoherent Type 3	HIF1A	TP53	LONP2	++-	X -> Y, Y -> Z, X -| Z
Incoherent Type 1	HIF1A	TP53	LOX	+-+	X -> Y, Y -| Z, X -> Z
Coherent Type 1	HIF1A	TP53	LOXL4	+++	X -> Y, Y -> Z, X -> Z
Incoherent Type 3	HIF1A	TP53	LPCAT1	++-	X -> Y, Y -> Z, X -| Z
Incoherent Type 3	HIF1A	TP53	LPGAT1	++-	X -> Y, Y -> Z, X -| Z
Incoherent Type 1	HIF1A	TP53	LPIN3	+-+	X -> Y, Y -| Z, X -> Z
Incoherent Type 3	HIF1A	TP53	LPP	++-	X -> Y, Y -> Z, X -| Z
Incoherent Type 3	HIF1A	TP53	LPXN	++-	X -> Y, Y -> Z, X -| Z
Incoherent Type 3	HIF1A	TP53	LRBA	++-	X -> Y, Y -> Z, X -| Z
Coherent Type 1	HIF1A	TP53	LRCH1	+++	X -> Y, Y -> Z, X -> Z
Incoherent Type 3	HIF1A	TP53	LRCH3	++-	X -> Y, Y -> Z, X -| Z
Incoherent Type 3	HIF1A	TP53	LRCH4	++-	X -> Y, Y -> Z, X -| Z
Incoherent Type 3	HIF1A	TP53	LRIF1	++-	X -> Y, Y -> Z, X -| Z
Incoherent Type 3	HIF1A	TP53	LRP1	++-	X -> Y, Y -> Z, X -| Z
Incoherent Type 3	HIF1A	TP53	LRP10	++-	X -> Y, Y -> Z, X -| Z
Incoherent Type 3	HIF1A	TP53	LRP3	++-	X -> Y, Y -> Z, X -| Z
Incoherent Type 3	HIF1A	TP53	LRP4	++-	X -> Y, Y -> Z, X -| Z
Incoherent Type 3	HIF1A	TP53	LRP5	++-	X -> Y, Y -> Z, X -| Z
Incoherent Type 1	HIF1A	TP53	LRP5L	+-+	X -> Y, Y -| Z, X -> Z
Incoherent Type 3	HIF1A	TP53	LRPAP1	++-	X -> Y, Y -> Z, X -| Z
Incoherent Type 3	HIF1A	TP53	LRR1	++-	X -> Y, Y -> Z, X -| Z
Incoherent Type 3	HIF1A	TP53	LRRC41	++-	X -> Y, Y -> Z, X -| Z
Incoherent Type 3	HIF1A	TP53	LRRC45	++-	X -> Y, Y -> Z, X -| Z
Incoherent Type 1	HIF1A	TP53	LRRC46	+-+	X -> Y, Y -| Z, X -> Z
Incoherent Type 3	HIF1A	TP53	LRRC47	++-	X -> Y, Y -> Z, X -| Z
Incoherent Type 3	HIF1A	TP53	LRRC49	++-	X -> Y, Y -> Z, X -| Z
Incoherent Type 3	HIF1A	TP53	LRRC58	++-	X -> Y, Y -> Z, X -| Z
Incoherent Type 3	HIF1A	TP53	LRRC59	++-	X -> Y, Y -> Z, X -| Z
Coherent Type 3	HIF1A	TP53	LRRC61	+--	X -> Y, Y -| Z, X -| Z
Coherent Type 1	HIF1A	TP53	LRRC75A	+++	X -> Y, Y -> Z, X -> Z
Incoherent Type 3	HIF1A	TP53	LRRC8B	++-	X -> Y, Y -> Z, X -| Z
Incoherent Type 3	HIF1A	TP53	LRRC8D	++-	X -> Y, Y -> Z, X -| Z
Incoherent Type 3	HIF1A	TP53	LRRCC1	++-	X -> Y, Y -> Z, X -| Z
Coherent Type 1	HIF1A	TP53	LRRFIP2	+++	X -> Y, Y -> Z, X -> Z
Coherent Type 1	HIF1A	TP53	LRSAM1	+++	X -> Y, Y -> Z, X -> Z
Incoherent Type 3	HIF1A	TP53	LSM12	++-	X -> Y, Y -> Z, X -| Z
[truncated: 4,598 more rows]

## Sheet: IPA&TRRUST
X	Y	Z	X_to_Y	Y_to_Z	X_to_Z	Overall_Relationship	FFL_Type	X_Y_Source	Y_Z_Source	X_Z_Source	X_Y_IPA	Y_Z_IPA	X_Z_IPA
HIF1A	APEX1	CCL2	-	+	+	-++	Incoherent FFL type 4	19524065	17045925	PMID: 35931888			IPA
HIF1A	AR	CDH1	+	-	-	+--	Coherent FFL type 3	17426252;21056661	18794357				IPA
HIF1A	AR	VEGFA	+	+	+	+++	Coherent FFL type 1	17426252;21056661	16007189				IPA
HIF1A	AR	VEGFA	+	+	-	++-	Incoherent FFL type 3	17426252;21056661	16007189				IPA
HIF1A	AR	VIM	+	-	+	+-+	Incoherent FFL type 1	17426252;21056661	18535113	22295844
HIF1A	BHLHE40	CXCL3	+	+	+	+++	Coherent FFL type 1				IPA	IPA	IPA
HIF1A	BHLHE40	NDRG1	+	+	+	+++	Coherent FFL type 1				IPA	IPA	IPA
HIF1A	E2F3	EDN1	+	+	+	+++	Coherent FFL type 1	20308562				IPA	IPA
HIF1A	HOXA13	AXIN2	+	-	-	+--	Coherent FFL type 3				IPA	IPA	IPA
HIF1A	HOXA13	CXCL8	+	+	+	+++	Coherent FFL type 1				IPA	IPA	IPA
HIF1A	NOTCH3	CDH1	+	+	-	++-	Incoherent FFL type 3	PMID: 35714766			IPA	IPA	IPA
HIF1A	NOTCH3	ITGA1	+	+	-	++-	Incoherent FFL type 3	PMID: 35714766			IPA	IPA	IPA
HIF1A	NOTCH3	TP53	+	+	+	+++	Coherent FFL type 1				IPA	IPA	IPA
HIF1A	NOTCH3	VEGFA	+	+	+	+++	Coherent FFL type 1				IPA	IPA	IPA
HIF1A	NOTCH3	VEGFA	+	+	-	++-	Incoherent FFL type 3	PMID: 35714766			IPA	IPA	IPA
HIF1A	NR4A1	MMP2	+	+	+	+++	Coherent FFL type 1	14729605	22551568	17335808
HIF1A	NR4A1	MMP2	+	+	-	++-	Incoherent FFL type 3	14729605	22551568	17335808
HIF1A	NR4A1	TIMP2	+	+	+	+++	Coherent FFL type 1	14729605	22551568	17332917
HIF1A	POU5F1	BNIP3	+	+	+	+++	Coherent FFL type 1				IPA	IPA	IPA
HIF1A	POU5F1	CDH1	+	-	-	+--	Coherent FFL type 3				IPA	IPA	IPA
HIF1A	POU5F1	CXCL3	+	+	+	+++	Coherent FFL type 1				IPA	IPA	IPA
HIF1A	POU5F1	CXCL8	+	+	+	+++	Coherent FFL type 1				IPA	IPA	IPA
HIF1A	POU5F1	TNFRSF11B	+	-	+	+-+	Incoherent FFL type 1	PMID: 24489728		PMID:25846796	IPA	IPA	IPA
HIF1A	POU5F1	TP53	+	+	+	+++	Coherent FFL type 1				IPA	IPA	IPA
HIF1A	POU5F1	VEGFA	+	+	+	+++	Coherent FFL type 1				IPA	IPA	IPA
HIF1A	POU5F1	VEGFA	+	+	-	++-	Incoherent FFL type 3	PMID: 24489728			IPA	IPA	IPA
HIF1A	TP53	ABCB1	+	-	-	+--	Coherent FFL type 3		10029407	12067980	IPA
HIF1A	TP53	BAX	+	+	+	+++	Coherent FFL type 1		10101800;10566557;15851483;17280505;17693666;18172861;20673369;22532570;22732402;9000137	15706354	IPA
HIF1A	TP53	BHLHE40	+	+	+	+++	Coherent FFL type 1				IPA	IPA	IPA
HIF1A	TP53	BNIP3	+	-	+	+-+	Incoherent FFL type 1	PMID: 9697772			IPA	IPA	IPA
HIF1A	TP53	CCL2	+	-	+	+-+	Incoherent FFL type 1	PMID: 9697772		PMID: 35931888	IPA	IPA	IPA
HIF1A	TP53	CCN2	+	+	+	+++	Coherent FFL type 1				IPA	IPA	IPA
HIF1A	TP53	CCND1	+	-	-	+--	Coherent FFL type 3		12808109	20179204	IPA
HIF1A	TP53	CDH1	+	-	-	+--	Coherent FFL type 3				IPA	IPA	IPA
HIF1A	TP53	COL1A2	+	-	+	+-+	Incoherent FFL type 1	PMID: 9697772			IPA	IPA	IPA
HIF1A	TP53	CSF1	+	+	+	+++	Coherent FFL type 1				IPA	IPA	IPA
HIF1A	TP53	CXCL3	+	-	+	+-+	Incoherent FFL type 1	PMID: 9697772			IPA	IPA	IPA
HIF1A	TP53	CXCL8	+	+	+	+++	Coherent FFL type 1				IPA	IPA	IPA
HIF1A	TP53	CYB5A	+	+	-	++-	Incoherent FFL type 3	PMID: 9697772			IPA	IPA	IPA
HIF1A	TP53	DDIT4	+	+	+	+++	Coherent FFL type 1				IPA	IPA	IPA
HIF1A	TP53	E2F3	+	-	+	+-+	Incoherent FFL type 1	PMID: 9697772	20428827	20308562	IPA
HIF1A	TP53	EDN1	+	+	+	+++	Coherent FFL type 1				IPA	IPA	IPA
HIF1A	TP53	FGF2	+	-	+	+-+	Incoherent FFL type 1	PMID: 9697772	10029407	19492421	IPA
HIF1A	TP53	HSPB1	+	+	-	++-	Incoherent FFL type 3	PMID: 9697772			IPA	IPA	IPA
HIF1A	TP53	IL1A	+	-	+	+-+	Incoherent FFL type 1	PMID: 9697772			IPA	IPA	IPA
HIF1A	TP53	MET	+	-	+	+-+	Incoherent FFL type 1	PMID: 9697772	21831840	16099863	IPA
HIF1A	TP53	MMP1	+	-	+	+-+	Incoherent FFL type 1	PMID: 9697772			IPA	IPA	IPA
HIF1A	TP53	MMP2	+	+	+	+++	Coherent FFL type 1		10029407;11792711;9343394	17335808	IPA
HIF1A	TP53	MMP2	+	+	-	++-	Incoherent FFL type 3	PMID: 9697772	10029407;11792711;9343394	17335808	IPA
HIF1A	TP53	NDRG1	+	+	+	+++	Coherent FFL type 1				IPA	IPA	IPA
HIF1A	TP53	NOTCH3	+	+	+	+++	Coherent FFL type 1				IPA	IPA	IPA
HIF1A	TP53	PDK1	+	-	+	+-+	Incoherent FFL type 1	PMID: 9697772			IPA	IPA	IPA
HIF1A	TP53	PFKFB4	+	-	+	+-+	Incoherent FFL type 1	PMID: 9697772			IPA	IPA	IPA
HIF1A	TP53	POU5F1	+	+	+	+++	Coherent FFL type 1				IPA	IPA	IPA
HIF1A	TP53	SLC2A1	+	-	+	+-+	Incoherent FFL type 1	PMID: 9697772	22483234	15525582	IPA
HIF1A	TP53	TERT	+	-	+	+-+	Incoherent FFL type 1	PMID: 9697772	10778946;18754863	15048086;18754863	IPA
HIF1A	TP53	TFRC	+	-	+	+-+	Incoherent FFL type 1	PMID: 9697772			IPA	IPA	IPA
HIF1A	TP53	VEGFA	+	-	+	+-+	Incoherent FFL type 1	PMID: 9697772			IPA	IPA	IPA
HIF1A	TP53	VEGFA	+	+	+	+++	Coherent FFL type 1				IPA	IPA	IPA
HIF1A	TP53	VEGFA	+	-	-	+--	Coherent FFL type 3				IPA	IPA	IPA
HIF1A	TP53	VEGFA	+	+	-	++-	Incoherent FFL type 3	PMID: 9697772			IPA	IPA	IPA
HIF1A	TWIST1	CCL2	+	+	+	+++	Coherent FFL type 1	23623921				IPA	IPA
HIF1A	TWIST1	CDH1	+	-	-	+--	Coherent FFL type 3	23623921				IPA	IPA
HIF1A	TWIST1	CXCL8	+	+	+	+++	Coherent FFL type 1	23623921				IPA	IPA
HIF1A	TWIST1	MMP1	+	+	+	+++	Coherent FFL type 1	23623921				IPA	IPA
HIF1A	TWIST1	MMP2	+	+	+	+++	Coherent FFL type 1	23623921	20646316	17335808
HIF1A	TWIST1	MMP2	+	+	-	++-	Incoherent FFL type 3	23623921	20646316	17335808
HIF1A	TWIST1	TP53	+	-	+	+-+	Incoherent FFL type 1	23623921		PMID: 9697772		IPA	IPA
HIF1A	TWIST1	VEGFA	+	+	+	+++	Coherent FFL type 1	23623921				IPA	IPA
HIF1A	TWIST1	VEGFA	+	+	-	++-	Incoherent FFL type 3	23623921				IPA	IPA
HIF1A	ZNF217	CDH1	+	-	-	+--	Coherent FFL type 3	21483406	17130829				IPA
